# Supplementary material for: Adapting COVID-19 research infrastructure to capture influenza and RSV alongside SARS-CoV-2 in UK healthcare workers winter 2022/23: Evaluation of the SIREN Winter Pressures pilot study
Source: PLoS One. 2025 Jun 23;20(6):e0310758. doi: 10.1371/journal.pone.0310758 (PMC12184992; doi:10.1371/journal.pone.0310758)
Supplement: S2 File — (CSV) [file pone.0310758.s002.csv]

fortnight	total_participants	a_participants	b_participants	c_participants	total_tests_cov	total_tests_multiplex	a_tests_cov	a_tests_multiplex	b_tests_cov	b_tests_multiplex	c_tests_cov	c_tests_multiplex
28 Nov 2022 to 11 Dec 2022	2491	2362	129	0	1136	234	1136	234	0	0	0	0
12 Dec 2022 to 25 Dec 2022	5255	2634	256	2365	1393	522	1336	465	35	35	22	22
26 Dec 2022 to 08 Jan 2023	6169	2732	255	3182	2324	1629	1187	492	35	35	1102	1102
09 Jan 2023 to 22 Jan 2023	7089	3159	517	3413	3873	2875	1608	610	175	175	2090	2090
23 Jan 2023 to 05 Feb 2023	7467	3619	518	3330	3862	3013	1733	884	252	252	1877	1877
06 Feb 2023 to 19 Feb 2023	7390	3605	564	3221	3670	2922	1622	874	226	226	1822	1822
20 Feb 2023 to 05 Mar 2023	7312	3595	562	3155	3759	2987	1667	895	275	275	1817	1817
06 Mar 2023 to 19 Mar 2023	7251	3585	562	3104	3401	2682	1508	789	244	244	1649	1649
20 Mar 2023 to 02 Apr 2023	7213	3579	559	3075	3163	2552	1386	775	252	252	1525	1525
