# Supplementary material for: Adapting COVID-19 research infrastructure to capture influenza and RSV alongside SARS-CoV-2 in UK healthcare workers winter 2022/23: Evaluation of the SIREN Winter Pressures pilot study
Source: PLoS One. 2025 Jun 23;20(6):e0310758. doi: 10.1371/journal.pone.0310758 (PMC12184992; doi:10.1371/journal.pone.0310758)
Supplement: S3 File — (CSV) [file pone.0310758.s003.csv]

ID	pathway	Q1	Q2	Q3	Q4	Q5	Q6	Q7	Q8
1	Site	Strongly agree	Strongly agree	Strongly agree	Strongly agree	Strongly agree	Strongly agree	Strongly agree
2	Postal	Strongly agree	Strongly agree	Disagree	Disagree	Strongly agree	Strongly agree	Strongly agree	Strongly agree
3	Site	Agree	Agree	Neutral	Agree	Agree	Agree	Agree
4	Site	Agree	Strongly agree	Strongly agree	Neutral	Strongly agree	Strongly agree	Strongly agree
5	Postal	Strongly agree	Strongly agree	Strongly agree	Strongly agree	Strongly agree	Strongly agree	Strongly agree	Strongly agree
6	Site	Agree	Agree	Neutral	Agree	Strongly agree	Strongly agree	Strongly agree
7	Postal	Disagree	Agree	Agree	Strongly agree	Strongly agree	Strongly agree	Agree	Agree
8	Postal	Strongly agree	Agree	Agree	Agree	Neutral	Neutral	Strongly agree	Strongly agree
9	Site	Strongly agree	Strongly agree	Strongly agree	Strongly agree	Strongly agree	Strongly agree	Strongly agree
10	Postal	Strongly agree	Agree	Agree	Agree	Agree	Neutral	Strongly agree	Neutral
11	Site	Neutral	Disagree	Strongly disagree	Agree	Neutral	Agree	Agree
12	Postal	Strongly agree	Strongly agree	Agree	Strongly agree	Strongly agree	Agree	Strongly agree	Strongly agree
13	Postal	Strongly agree	Strongly agree	Neutral	Agree	Strongly agree	Strongly agree	Strongly agree	Strongly agree
14	Postal	Neutral	Agree	Neutral	Strongly agree	Strongly agree	Strongly agree	Strongly agree	Strongly agree
15	Postal	Strongly agree	Strongly agree	Strongly agree	Agree	Strongly agree	Strongly agree	Strongly agree	Strongly agree
16	Postal	Strongly agree	Strongly agree	Strongly agree	Strongly agree	Strongly agree	Strongly agree	Strongly agree	Neutral
17	Postal	Agree	Agree	Agree	Agree	Agree	Agree	Agree	Agree
18	Site	Strongly agree	Strongly agree	Agree	Strongly agree	Strongly agree	Strongly agree	Strongly agree
19	Site	Strongly agree	Strongly agree	Strongly agree	Strongly agree	Strongly agree	Strongly agree	Strongly agree
20	Site	Strongly agree	Strongly agree	Agree	Strongly agree	Agree	Strongly agree	Agree
21	Postal	Agree	Agree	Agree	Agree	Agree	Agree	Agree	Strongly agree
22	Postal	Agree	Agree	Disagree	Agree	Agree	Agree	Neutral	Disagree
23	Site	Strongly agree	Strongly agree	Agree	Strongly agree	Strongly agree	Strongly agree	Strongly agree
24	Site	Strongly agree	Agree	Neutral	Agree	Agree	Strongly agree	Strongly agree
25	Site	Strongly agree	Strongly agree	Neutral	Agree	Strongly agree	Strongly agree	Strongly agree
26	Postal	Strongly agree	Strongly agree	Strongly agree	Strongly agree	Strongly agree	Strongly agree	Strongly agree	Strongly agree
27	Postal	Strongly agree	Strongly agree	Agree	Strongly agree	Strongly agree	Strongly agree	Strongly agree	Strongly agree
28	Site	Strongly agree	Agree	Agree	Agree	Agree	Agree	Strongly agree
29	Site	Agree	Agree	Agree	Agree	Agree	Strongly agree	Strongly agree
30	Postal	Agree	Neutral	Disagree	Neutral	Agree	Neutral	Agree	Neutral
31	Site	Strongly disagree	Strongly disagree	Strongly disagree	Strongly disagree	Strongly disagree	Strongly disagree	Strongly disagree
32	Site	Strongly agree	Strongly agree	Strongly agree	Strongly agree	Strongly agree	Strongly agree	Strongly agree
33	Postal	Strongly agree	Strongly agree	Neutral	Neutral	Agree	Neutral	Agree
34	Postal	Agree	Agree	Agree	Agree	Agree	Agree	Agree	Agree
35	Site	Agree	Agree	Agree	Agree	Strongly agree	Strongly agree	Strongly agree
36	Postal	Strongly agree	Strongly agree	Strongly agree	Strongly agree	Strongly agree	Strongly agree	Strongly agree	Strongly agree
37	Postal	Agree	Agree	Agree	Agree	Agree	Agree	Agree	Agree
38	Site	Neutral	Agree	Agree	Agree	Agree	Strongly agree	Agree
39	Site	Strongly agree	Strongly agree	Agree	Strongly agree	Strongly agree	Strongly agree	Strongly agree
40	Postal	Agree	Agree	Agree	Agree	Agree	Agree	Agree	Agree
41	Site	Strongly agree	Strongly agree	Strongly agree	Strongly agree	Strongly agree	Strongly agree	Strongly agree
42	Postal	Agree	Agree	Neutral	Neutral	Neutral	Agree	Agree	Agree
43	Postal	Strongly agree	Strongly agree	Agree	Agree	Strongly agree	Strongly agree	Strongly agree	Agree
44	Postal	Agree	Agree	Agree	Agree	Agree	Agree	Agree	Agree
45	Postal	Strongly agree	Agree	Agree	Agree	Agree	Agree	Strongly agree	Strongly agree
46	Site	Strongly agree	Strongly agree	Neutral	Agree	Strongly agree	Strongly agree	Strongly agree
47	Postal	Agree	Agree	Neutral	Agree	Agree	Agree	Strongly agree	Agree
48	Postal	Agree	Agree	Agree	Agree	Agree	Agree	Agree	Agree
49	Site	Strongly agree	Strongly agree	Neutral	Strongly agree	Strongly agree	Strongly agree	Strongly agree
50	Site	Strongly disagree	Strongly disagree	Strongly disagree	Strongly disagree	Strongly disagree	Strongly disagree	Strongly disagree
51	Site	Agree	Disagree	Disagree	Disagree	Disagree	Agree	Neutral
52	Postal	Strongly agree	Strongly agree	Agree	Agree	Strongly agree	Agree	Agree	Strongly agree
53	Postal	Strongly agree	Strongly agree	Agree	Strongly agree	Strongly agree	Strongly agree	Strongly agree	Agree
54	Site	Strongly agree	Strongly agree	Agree	Strongly agree	Strongly agree	Strongly agree	Strongly agree
55	Site	Strongly agree	Strongly agree	Strongly agree	Strongly agree	Strongly agree	Strongly agree	Strongly agree
56	Site	Strongly agree	Strongly agree	Strongly agree	Strongly agree	Strongly agree	Strongly agree	Strongly agree
57	Postal	Strongly agree	Strongly agree	Disagree	Disagree	Strongly agree	Strongly agree	Strongly agree	Strongly agree
58	Postal	Agree	Agree	Agree	Agree	Neutral	Agree	Agree	Agree
59	Site	Strongly agree	Strongly agree	Strongly agree	Strongly agree	Strongly agree	Strongly agree	Strongly agree
60	Site	Strongly agree	Strongly agree	Strongly agree	Strongly agree	Strongly agree	Strongly agree	Strongly agree
61	Site	Strongly agree	Strongly agree	Strongly agree	Strongly agree	Strongly agree	Strongly agree	Strongly agree
62	Postal	Neutral	Disagree	Disagree	Agree	Disagree	Neutral	Agree	Agree
63	Postal	Agree	Agree	Neutral	Neutral	Agree	Strongly agree	Strongly agree	Agree
64	Postal	Strongly agree	Strongly agree	Neutral	Strongly agree	Strongly agree	Strongly agree	Strongly agree	Strongly agree
65	Postal	Strongly agree	Strongly agree	Disagree	Strongly agree	Strongly agree	Strongly agree	Strongly agree	Strongly agree
66	Site	Agree	Agree	Agree	Neutral	Strongly agree	Agree	Agree
67	Postal	Strongly agree	Strongly agree	Strongly agree	Strongly agree	Strongly agree	Strongly agree	Strongly agree	Strongly agree
68	Postal	Strongly agree	Strongly agree	Strongly agree	Strongly agree	Strongly agree	Strongly agree	Strongly agree	Strongly agree
69	Postal	Strongly agree	Strongly agree	Strongly agree	Strongly agree	Strongly agree	Strongly agree	Strongly agree	Strongly agree
70	Postal	Agree	Agree		Strongly agree	Agree	Strongly agree	Strongly agree	Strongly agree
71	Site	Agree	Neutral	Disagree	Agree	Neutral	Agree	Strongly disagree
72	Postal	Agree	Strongly agree	Agree		Agree	Agree	Agree	Agree
73	Site	Strongly agree	Agree	Agree	Agree	Agree	Strongly agree	Strongly agree
74	Postal	Strongly agree	Strongly agree	Disagree	Strongly agree	Strongly agree	Strongly agree	Strongly agree	Strongly agree
75	Postal	Agree	Agree	Agree	Agree	Agree	Agree	Agree	Strongly agree
76	Postal	Agree	Disagree	Disagree	Strongly agree	Agree	Agree	Agree	Agree
77	Postal	Strongly agree	Strongly agree	Strongly agree	Strongly agree	Strongly agree	Strongly agree	Strongly agree	Strongly agree
78	Site	Strongly disagree	Strongly disagree	Strongly disagree	Strongly disagree	Strongly disagree	Strongly disagree	Strongly disagree
79	Site	Strongly agree	Strongly agree	Disagree	Agree	Agree	Strongly agree	Strongly agree
80	Site	Strongly agree	Strongly agree	Agree	Strongly agree	Strongly agree	Strongly agree	Strongly agree
81	Postal	Strongly agree	Strongly agree	Strongly agree	Strongly agree	Strongly agree	Strongly agree	Strongly agree	Strongly agree
82	Postal	Neutral	Agree	Agree	Agree	Agree	Neutral	Agree	Agree
83	Site	Agree	Agree	Neutral	Strongly agree	Strongly agree	Strongly agree	Neutral
84	Postal	Neutral	Disagree	Disagree	Neutral	Neutral	Agree	Agree	Agree
85	Postal	Strongly agree	Strongly agree	Strongly agree	Strongly agree	Strongly agree	Strongly agree	Strongly agree	Strongly agree
86	Postal	Agree	Neutral	Agree	Disagree	Strongly agree	Agree	Agree	Strongly agree
87	Postal	Strongly agree	Strongly agree	Strongly agree	Strongly agree	Agree	Strongly agree	Strongly agree	Strongly agree
88	Postal	Strongly agree	Strongly agree	Strongly agree	Strongly agree	Strongly agree	Agree	Agree	Agree
89	Site	Strongly agree	Strongly agree	Agree	Strongly agree	Strongly agree	Strongly agree	Strongly agree
90	Site	Neutral	Neutral	Neutral	Agree	Neutral	Neutral	Neutral
91	Site	Agree	Agree	Agree	Agree	Agree	Agree	Agree
92	Postal	Agree	Disagree	Strongly disagree	Strongly disagree	Neutral	Strongly agree	Neutral	Strongly disagree
93	Site	Agree	Agree	Agree	Agree	Agree	Agree	Agree
94	Site	Agree	Strongly agree	Agree	Agree	Strongly agree	Strongly agree	Strongly agree
95	Postal	Strongly agree	Strongly agree	Strongly agree	Strongly agree	Strongly agree	Strongly agree	Strongly agree	Strongly agree
96	Site	Agree	Agree	Agree	Agree	Strongly agree	Strongly agree	Strongly agree
97	Site	Strongly agree	Strongly agree	Strongly agree	Strongly agree	Strongly agree	Strongly agree	Strongly agree
98	Postal	Agree	Agree	Neutral	Agree	Strongly agree	Strongly agree	Strongly agree	Strongly agree
99	Postal	Agree	Neutral	Neutral	Neutral	Neutral	Neutral	Agree	Agree
100	Site	Strongly agree	Strongly agree	Strongly agree	Strongly agree	Strongly agree	Strongly agree	Strongly agree
101	Postal	Agree	Agree	Agree	Agree	Agree	Agree	Agree	Agree
102	Site	Strongly agree	Strongly agree	Strongly agree	Strongly agree	Strongly agree	Strongly agree	Strongly agree
103	Site	Strongly agree	Strongly agree	Agree	Agree	Strongly agree	Strongly agree	Strongly agree
104	Site	Agree	Agree	Agree	Agree	Strongly agree	Strongly agree	Strongly agree
105	Postal	Strongly agree	Strongly agree	Strongly agree	Strongly agree	Strongly agree	Strongly agree	Strongly agree	Strongly agree
106	Postal	Agree	Strongly agree	Agree	Agree	Strongly agree	Agree	Strongly agree	Agree
107	Site	Strongly agree	Strongly agree	Strongly agree	Strongly agree	Strongly agree	Strongly agree	Strongly agree
108	Postal	Strongly agree	Strongly agree	Strongly agree	Strongly agree	Strongly agree	Strongly agree	Strongly agree	Strongly agree
109	Postal	Strongly agree	Strongly agree	Strongly agree	Strongly agree	Strongly agree	Strongly agree	Strongly agree	Strongly agree
110	Postal	Strongly agree	Strongly agree	Strongly agree	Agree	Agree	Strongly agree	Strongly agree	Strongly agree
111	Site	Strongly agree	Strongly agree	Strongly agree	Strongly agree	Strongly agree	Strongly agree	Strongly agree
112	Site	Strongly agree	Strongly agree	Strongly agree	Strongly agree	Strongly agree	Strongly agree	Strongly agree
113	Postal	Agree	Agree	Neutral	Agree	Neutral	Neutral	Strongly agree	Agree
114	Postal	Agree	Agree	Agree	Agree	Agree	Strongly agree	Strongly agree	Strongly agree
115	Postal	Agree	Agree	Disagree	Agree	Agree	Neutral	Strongly agree	Strongly agree
116	Site	Agree	Strongly agree	Agree	Strongly agree	Strongly agree	Strongly agree	Strongly agree
117	Postal	Strongly agree	Strongly agree	Strongly agree	Neutral	Strongly agree	Strongly agree	Agree	Neutral
118	Site	Strongly agree	Strongly agree	Agree	Strongly agree	Strongly agree	Strongly agree	Strongly agree
119	Postal	Strongly agree	Strongly agree	Strongly agree	Strongly agree	Strongly agree	Strongly agree	Strongly agree	Strongly agree
120	Site	Strongly agree	Strongly agree	Strongly agree	Strongly agree	Strongly agree	Strongly agree	Agree
121	Site	Agree	Agree	Neutral	Agree	Agree	Strongly agree	Agree
122	Site	Strongly agree	Strongly agree	Strongly agree	Strongly agree	Strongly agree	Strongly agree	Strongly agree
123	Postal	Agree	Strongly agree	Agree	Strongly agree	Strongly agree	Strongly agree	Strongly agree	Strongly agree
124	Site	Strongly agree	Strongly agree	Strongly agree	Strongly agree	Strongly agree	Strongly agree	Strongly agree
125	Site	Agree	Agree	Disagree	Agree	Agree	Agree	Agree
126	Site	Agree	Agree	Agree	Agree	Agree	Strongly agree	Agree
127	Site	Strongly agree	Strongly agree	Agree	Agree	Strongly agree	Strongly agree	Strongly agree
128		Agree	Agree	Agree	Agree	Neutral	Strongly agree	Agree
129	Site		Strongly agree	Strongly agree	Agree	Strongly agree		Strongly agree
130	Site	Agree	Agree	Strongly agree	Strongly agree	Strongly agree	Strongly agree	Strongly agree
131	Site	Agree	Strongly agree	Agree	Agree	Strongly agree	Strongly agree	Strongly agree
132	Site	Strongly agree	Strongly agree	Agree	Strongly agree	Strongly agree	Strongly agree	Strongly agree
133	Postal	Agree	Agree	Neutral	Agree	Neutral	Neutral	Agree	Disagree
134	Site	Strongly agree	Strongly agree	Strongly agree	Strongly agree	Strongly agree	Strongly agree	Strongly agree
135	Site	Neutral	Neutral	Disagree	Strongly agree	Agree	Strongly agree	Strongly agree
136	Postal	Strongly agree	Strongly agree	Strongly agree	Strongly agree	Strongly agree	Strongly agree	Strongly agree	Strongly agree
137	Site	Strongly agree	Strongly agree	Neutral	Strongly agree	Strongly agree	Strongly agree	Strongly agree
138	Site	Strongly agree	Strongly agree	Strongly agree	Strongly agree	Strongly agree	Strongly agree	Strongly agree
139	Site	Agree	Agree	Agree	Strongly agree	Strongly agree	Strongly agree	Strongly agree
140	Site	Agree	Agree	Agree	Agree	Agree	Agree	Agree
141	Postal	Agree	Agree	Strongly agree	Agree	Strongly agree	Agree	Strongly agree	Strongly agree
142	Site	Strongly agree	Strongly agree	Agree	Strongly agree	Strongly agree	Strongly agree	Strongly agree
143		Strongly agree	Strongly agree	Strongly agree	Strongly agree	Strongly agree	Strongly agree	Strongly agree
144	Site	Agree	Strongly agree	Agree	Agree	Strongly agree	Strongly agree	Strongly agree
145	Site	Strongly agree	Strongly agree	Strongly agree	Strongly agree	Strongly agree	Strongly agree	Strongly agree
146	Postal	Strongly agree	Strongly agree	Strongly agree	Strongly agree	Strongly agree	Neutral	Strongly agree	Strongly agree
147	Postal	Strongly agree	Agree	Disagree	Agree	Agree	Agree	Agree	Agree
148	Postal	Strongly agree	Strongly agree	Agree	Disagree	Agree	Strongly agree	Strongly agree	Strongly agree
149	Site	Strongly agree	Strongly agree	Strongly agree	Strongly agree	Strongly agree	Strongly agree	Strongly agree
150	Postal	Strongly agree	Agree	Agree	Strongly agree	Strongly agree	Strongly agree	Strongly agree	Strongly agree
151	Site	Strongly disagree	Strongly disagree	Agree	Agree	Neutral	Neutral	Neutral
152	Postal	Strongly agree	Strongly agree	Agree	Disagree	Strongly agree	Strongly agree	Strongly agree	Disagree
153	Postal	Strongly agree	Strongly agree	Strongly agree	Strongly agree	Strongly agree	Strongly agree	Strongly agree	Strongly agree
154	Postal		Agree	Agree	Neutral	Agree	Agree	Agree	Agree
155	Postal	Agree	Agree	Agree	Agree	Agree	Agree	Agree	Agree
156	Site	Strongly agree	Agree	Agree	Neutral	Agree	Strongly agree	Strongly agree
157	Postal	Agree	Neutral	Neutral	Disagree	Agree	Agree	Agree	Agree
158	Postal	Strongly agree	Strongly agree	Strongly agree	Strongly agree	Strongly agree	Strongly agree	Strongly agree	Strongly agree
159	Site	Strongly agree	Strongly agree	Strongly agree	Strongly agree	Strongly agree	Strongly agree	Strongly agree
160	Postal	Strongly agree	Strongly agree	Agree	Strongly agree	Strongly agree	Agree	Strongly agree	Strongly agree
161	Postal	Strongly agree	Strongly agree	Strongly agree	Strongly agree	Strongly agree	Strongly agree	Strongly agree	Strongly agree
162	Site	Strongly agree	Strongly agree	Strongly agree	Agree	Strongly agree	Strongly agree	Strongly agree
163		Strongly agree	Agree	Disagree	Agree	Strongly agree	Strongly agree	Strongly agree
164	Site	Agree	Strongly agree	Agree	Agree	Strongly agree	Strongly agree	Strongly agree
165	Postal	Strongly agree	Strongly agree	Strongly agree	Strongly agree	Strongly agree	Strongly agree	Strongly agree	Strongly agree
166	Site	Strongly agree	Strongly agree	Strongly agree	Agree	Agree	Strongly agree	Strongly agree
167	Postal	Agree	Strongly agree	Strongly agree	Strongly agree	Strongly agree	Strongly agree	Strongly agree	Strongly agree
168	Site	Strongly agree	Strongly agree	Strongly agree	Strongly agree	Strongly agree	Strongly agree	Strongly agree
169	Postal	Strongly agree	Strongly agree	Agree	Agree	Neutral	Neutral	Strongly agree	Agree
170	Site	Strongly agree	Strongly agree	Strongly agree	Strongly agree	Strongly agree	Strongly agree	Strongly agree
171	Site	Agree	Agree	Agree	Agree	Agree	Agree	Agree
172	Site	Strongly agree	Strongly agree	Strongly agree	Strongly agree	Strongly agree	Strongly agree	Strongly agree
173	Site	Agree	Agree	Agree	Agree	Agree	Agree	Agree
174	Site	Agree	Agree	Agree	Agree	Strongly agree	Strongly agree	Strongly agree
175	Site	Agree	Agree	Neutral	Agree	Agree	Agree	Agree
176	Site	Strongly agree	Strongly agree	Strongly agree	Strongly agree	Strongly agree	Strongly agree	Strongly agree
177	Site	Strongly agree	Strongly agree	Strongly agree	Strongly agree	Strongly agree	Strongly agree	Strongly agree
178	Site	Strongly agree	Strongly agree	Agree	Strongly agree	Strongly agree	Strongly agree	Strongly agree
179	Postal	Agree	Agree	Agree	Agree	Agree	Neutral	Agree	Agree
180	Postal	Agree	Strongly agree	Agree	Disagree	Strongly agree	Strongly agree	Strongly agree	Strongly agree
181	Site	Strongly agree	Agree	Strongly agree	Strongly agree	Strongly agree	Strongly agree	Strongly agree
182	Postal	Strongly agree	Strongly agree	Agree	Strongly agree	Strongly agree	Strongly agree	Agree	Agree
183	Site	Strongly agree	Strongly agree	Strongly agree	Strongly agree	Strongly agree	Strongly agree	Strongly agree
184	Postal	Disagree	Agree	Neutral	Neutral		Neutral	Agree	Agree
185	Postal	Neutral	Agree	Strongly agree	Agree	Strongly agree	Strongly agree	Strongly agree	Agree
186	Site	Strongly agree	Strongly agree	Strongly agree	Strongly agree	Strongly agree	Strongly agree	Strongly agree
187	Site	Agree	Neutral	Disagree	Neutral	Strongly agree	Strongly agree	Strongly agree
188	Site	Agree	Agree	Agree	Agree	Agree	Agree	Agree
189	Postal	Strongly agree	Agree	Strongly agree	Agree	Agree	Neutral	Strongly agree	Agree
190	Postal	Strongly agree	Strongly agree	Agree	Strongly agree	Strongly agree	Strongly agree	Strongly agree	Strongly agree
191	Site	Strongly agree	Strongly agree	Strongly agree	Neutral	Strongly agree	Strongly agree	Strongly agree
192	Site	Strongly agree	Strongly agree	Agree	Strongly agree	Strongly agree	Strongly agree	Strongly agree
193	Site	Strongly agree	Strongly agree	Strongly agree	Strongly agree	Strongly agree	Strongly agree	Strongly agree
194	Postal	Agree	Agree	Agree	Neutral	Agree	Neutral	Agree	Agree
195	Postal	Strongly agree	Agree	Neutral	Agree	Agree	Neutral	Strongly agree	Strongly agree
196	Postal	Strongly agree	Strongly agree	Strongly agree	Strongly agree	Strongly agree	Strongly agree	Strongly agree	Agree
197	Postal	Agree	Agree	Agree	Agree	Agree	Neutral	Agree	Agree
198	Site	Agree	Agree	Agree	Agree	Agree	Agree	Strongly agree
199	Site	Agree	Agree	Strongly agree	Strongly agree	Agree	Strongly agree	Strongly agree
200	Site	Strongly agree	Strongly agree	Strongly agree	Strongly agree	Strongly agree	Strongly agree	Strongly agree
201	Site	Strongly agree	Strongly agree	Strongly agree	Strongly agree	Strongly agree	Strongly agree	Strongly agree
202	Postal	Agree	Agree	Disagree	Agree	Agree	Agree	Agree	Agree
203	Site	Agree	Strongly agree	Agree	Strongly agree	Strongly agree	Strongly agree	Strongly agree
204	Site	Strongly agree	Strongly agree	Strongly agree	Strongly agree	Strongly agree	Strongly agree	Strongly agree
205	Site	Strongly agree	Strongly agree	Strongly agree	Strongly agree	Strongly agree	Strongly agree	Strongly agree
206	Site	Strongly disagree	Strongly disagree	Strongly disagree	Strongly disagree	Strongly disagree	Strongly disagree	Strongly disagree
207		Strongly agree	Strongly agree	Agree	Strongly agree	Strongly agree	Strongly agree	Strongly agree
208	Postal	Agree	Agree	Strongly disagree	Disagree	Strongly agree	Strongly agree	Strongly agree	Strongly agree
209	Postal	Agree	Agree	Neutral	Neutral	Agree	Agree	Agree	Agree
210	Site	Agree	Agree	Agree	Agree	Agree	Strongly agree	Strongly agree
211	Postal	Strongly agree	Strongly agree	Strongly agree	Disagree	Neutral	Agree	Strongly agree	Agree
212	Postal	Strongly agree	Strongly agree	Agree	Strongly agree	Strongly agree	Strongly agree	Strongly agree	Neutral
213	Postal	Agree	Neutral	Disagree	Neutral	Agree	Strongly agree	Agree	Agree
214	Site	Strongly agree	Strongly agree	Strongly agree	Strongly agree	Strongly agree	Strongly agree	Strongly agree
215	Postal	Agree	Strongly agree	Agree	Agree	Strongly agree	Strongly agree	Strongly agree	Strongly agree
216	Postal	Agree	Agree	Agree	Agree		Agree	Agree	Agree
217	Postal	Strongly agree	Strongly agree	Strongly agree	Strongly agree	Strongly agree	Strongly agree	Strongly agree	Strongly agree
218	Site	Strongly agree	Strongly agree	Strongly agree	Strongly agree	Strongly agree	Strongly agree	Strongly agree
219	Site	Agree	Agree	Neutral	Neutral	Agree	Strongly agree	Strongly agree
220	Site	Neutral	Agree	Disagree	Agree	Agree	Strongly agree	Agree
221	Site	Strongly agree	Strongly agree	Strongly agree	Strongly agree	Strongly agree	Strongly agree	Strongly agree
222	Postal	Disagree	Agree	Strongly agree	Agree	Strongly agree	Neutral	Strongly agree	Strongly agree
223	Postal	Strongly agree	Strongly agree	Strongly agree	Strongly agree	Strongly agree	Strongly agree	Strongly agree	Strongly agree
224	Site	Strongly agree	Strongly agree	Strongly agree	Strongly agree	Strongly agree	Strongly agree	Strongly agree
225	Site	Strongly agree	Strongly agree	Strongly agree	Strongly agree	Strongly agree	Strongly agree	Strongly agree
226	Site	Agree	Agree	Agree	Agree	Agree	Agree	Agree
227		Agree	Agree	Agree	Agree	Agree	Agree	Agree
228	Postal	Agree	Agree	Agree	Agree	Neutral	Agree	Agree	Neutral
229	Postal	Strongly agree	Strongly agree	Strongly agree	Neutral	Neutral	Neutral	Strongly agree	Neutral
230	Site	Agree	Agree	Agree	Agree	Agree	Agree	Agree
231	Site	Strongly agree	Strongly agree	Strongly agree	Strongly agree	Strongly agree	Strongly agree	Strongly agree
232	Postal	Strongly agree	Strongly agree	Strongly agree	Agree	Agree	Agree	Strongly agree	Agree
233	Site	Strongly agree	Strongly agree	Strongly agree	Strongly agree	Strongly agree		Strongly agree
234	Postal	Strongly agree	Agree	Agree	Agree	Agree			Strongly agree
235	Site	Strongly agree	Strongly agree	Agree	Strongly agree	Strongly agree	Strongly agree	Strongly agree
236	Site	Agree	Agree	Agree	Agree	Agree	Strongly agree	Strongly agree
237	Postal	Agree	Strongly agree	Strongly agree	Agree	Neutral	Strongly agree	Agree	Agree
238	Site	Strongly agree	Strongly agree	Agree	Strongly agree	Strongly agree	Strongly agree	Strongly agree
239	Site	Agree	Agree	Agree	Agree	Agree	Agree	Strongly agree
240	Postal	Agree	Agree	Agree	Agree	Agree	Agree	Agree	Agree
241	Site	Strongly agree	Strongly agree	Strongly agree	Strongly agree	Strongly agree	Strongly agree	Strongly agree
242	Postal	Agree	Strongly agree	Strongly agree	Strongly agree	Strongly agree	Strongly agree	Strongly agree	Disagree
243	Site	Agree	Agree	Neutral	Agree	Agree	Agree	Agree
244	Site	Agree	Agree	Agree	Strongly agree	Strongly agree	Strongly agree	Strongly agree
245	Postal	Strongly agree	Strongly agree	Strongly agree	Agree	Agree	Agree	Agree	Strongly agree
246		Strongly agree	Strongly agree	Strongly agree	Strongly agree	Strongly agree	Strongly agree	Strongly agree
247	Site	Strongly agree	Agree	Disagree	Agree	Agree	Strongly agree	Strongly agree
248	Postal	Agree	Neutral	Disagree	Neutral	Agree	Neutral	Agree	Agree
249	Site	Strongly agree	Strongly agree	Strongly agree	Strongly agree	Strongly agree	Strongly agree	Strongly agree
250	Site	Strongly agree	Strongly agree	Strongly agree	Strongly agree	Strongly agree	Strongly agree	Strongly agree
251	Postal	Strongly agree	Strongly agree	Agree	Strongly agree	Strongly agree	Strongly agree	Strongly agree	Strongly agree
252	Postal	Agree	Agree	Agree	Agree	Agree	Agree	Agree	Agree
253	Postal	Strongly agree	Strongly agree	Strongly agree	Strongly agree	Strongly agree	Strongly agree	Strongly agree	Strongly agree
254	Postal	Strongly agree	Strongly agree	Strongly agree	Strongly agree	Strongly agree	Strongly agree	Strongly agree	Strongly agree
255	Postal	Agree	Agree	Agree	Agree	Agree	Agree	Agree	Strongly agree
256	Postal	Strongly agree	Strongly agree	Agree	Agree	Agree	Agree	Agree	Agree
257	Site	Agree	Neutral	Disagree	Strongly agree	Strongly agree	Strongly agree	Strongly agree
258	Site	Agree	Agree	Strongly agree	Agree	Strongly agree	Strongly agree	Strongly agree
259	Site	Agree	Strongly agree	Agree	Agree	Agree	Strongly agree	Strongly agree
260	Site	Agree	Strongly agree	Strongly agree	Disagree	Strongly agree	Strongly agree	Strongly agree
261	Site	Strongly agree	Strongly agree	Strongly agree	Strongly agree	Strongly agree	Strongly agree	Strongly agree
262	Site	Agree	Agree	Agree	Agree	Agree	Agree	Agree
263	Postal	Strongly agree	Strongly agree	Agree	Disagree	Strongly agree	Strongly agree	Strongly agree	Strongly agree
264	Site	Neutral	Agree	Agree	Agree	Agree	Agree	Agree
265	Site	Agree	Strongly agree	Agree	Strongly agree	Strongly agree	Strongly agree	Strongly agree
266	Site	Strongly agree	Strongly agree	Strongly agree	Strongly agree	Strongly agree	Strongly agree	Strongly agree
267	Postal	Agree	Strongly agree	Agree	Agree	Agree	Neutral	Agree	Agree
268	Postal	Agree	Agree	Agree	Agree	Agree	Agree	Agree	Agree
269	Postal	Strongly agree	Strongly agree	Agree	Agree	Agree	Strongly agree	Strongly agree	Strongly agree
270	Postal	Agree	Neutral	Neutral	Disagree	Neutral	Agree	Strongly agree	Neutral
271	Site	Strongly agree	Strongly agree	Strongly agree	Strongly agree	Strongly agree	Strongly agree	Strongly agree
272	Postal	Strongly agree	Strongly agree	Strongly agree	Strongly agree	Strongly agree	Neutral	Strongly agree	Strongly agree
273	Postal	Strongly agree	Strongly agree	Strongly agree	Strongly agree	Strongly agree	Strongly agree	Strongly agree	Strongly agree
274	Site	Strongly agree	Strongly agree	Strongly agree	Strongly agree	Strongly agree	Strongly agree	Strongly agree
275	Site	Agree	Strongly agree	Strongly agree	Strongly agree	Strongly agree	Strongly agree	Strongly agree
276	Postal	Agree	Agree	Neutral	Agree	Strongly agree	Strongly agree	Strongly agree	Agree
277	Postal	Strongly agree	Strongly agree	Neutral	Strongly agree	Strongly agree	Strongly agree	Strongly agree	Strongly agree
278	Site	Strongly agree	Strongly agree	Strongly agree	Strongly agree	Strongly agree	Strongly agree	Strongly agree
279	Postal	Strongly agree	Strongly agree	Strongly agree	Strongly agree	Strongly agree	Strongly agree	Strongly agree	Neutral
280	Postal	Strongly agree	Strongly agree	Strongly agree	Strongly agree	Strongly agree	Strongly agree	Strongly agree	Strongly agree
281	Postal	Strongly agree	Strongly agree	Strongly agree	Strongly agree	Strongly agree	Strongly agree	Strongly agree	Strongly agree
282	Site	Strongly agree	Strongly agree	Strongly agree	Agree	Strongly agree	Strongly agree	Strongly agree
283	Postal	Agree	Agree	Agree	Agree	Agree	Agree	Strongly agree	Strongly agree
284	Postal	Agree	Agree	Neutral	Agree	Strongly agree	Neutral	Strongly agree	Neutral
285	Site	Agree	Agree	Neutral	Agree	Agree	Agree	Agree
286	Postal	Strongly agree	Strongly agree	Strongly agree	Strongly agree	Strongly agree	Strongly agree	Strongly agree	Strongly agree
287		Agree	Agree	Agree	Agree	Neutral	Neutral	Strongly agree
288	Postal	Strongly agree	Strongly agree	Strongly agree	Strongly agree	Strongly agree	Strongly agree	Strongly agree	Agree
289	Postal	Agree	Neutral	Disagree	Agree	Agree	Agree	Strongly agree	Agree
290	Site	Agree	Strongly agree	Disagree	Neutral	Agree	Strongly agree	Strongly agree
291	Postal	Strongly agree	Strongly agree	Neutral	Agree	Agree	Agree	Strongly agree	Neutral
292	Postal	Strongly agree	Neutral	Agree	Agree	Agree	Agree	Strongly agree	Agree
293	Site	Strongly agree	Strongly agree	Strongly agree	Strongly agree	Strongly agree	Strongly agree	Strongly agree
294	Site	Agree	Agree	Agree	Agree	Agree	Agree	Agree
295	Postal	Strongly agree	Strongly agree	Agree	Strongly agree	Agree	Strongly agree	Strongly agree	Agree
296	Postal	Strongly agree	Agree	Strongly disagree	Strongly agree	Strongly agree	Strongly agree	Strongly agree	Strongly agree
297	Site	Strongly agree	Strongly agree	Strongly agree	Strongly agree	Strongly agree	Strongly agree	Strongly agree
298		Strongly agree	Strongly agree	Strongly agree	Strongly agree	Strongly agree	Strongly agree	Strongly agree
299	Postal	Agree	Agree	Disagree	Agree	Disagree	Agree	Agree	Agree
300	Postal	Agree	Agree	Disagree	Agree	Agree	Agree	Strongly agree	Neutral
301	Site	Strongly agree	Strongly agree	Strongly agree	Strongly agree	Strongly agree	Strongly agree	Strongly agree
302	Postal	Neutral	Agree	Agree	Agree	Agree	Agree	Agree	Agree
303	Postal	Agree	Strongly agree	Agree	Neutral	Strongly agree	Strongly agree	Strongly agree	Agree
304	Site	Strongly agree	Strongly agree	Strongly agree	Strongly agree	Strongly agree	Strongly agree	Strongly agree
305	Postal	Strongly agree	Strongly agree	Strongly agree	Strongly agree	Strongly agree	Strongly agree	Strongly agree	Strongly agree
306	Site	Strongly agree	Strongly agree	Strongly agree	Strongly agree	Strongly agree	Strongly agree	Strongly agree
307	Postal	Agree	Agree	Agree	Agree	Agree	Agree	Strongly agree	Agree
308	Postal	Strongly agree	Agree	Disagree	Disagree	Agree	Strongly agree	Strongly agree	Strongly agree
309	Postal	Strongly agree	Strongly agree	Agree	Strongly agree	Strongly agree	Strongly agree	Strongly agree	Strongly agree
310	Site	Agree	Agree		Neutral	Agree	Strongly agree	Strongly agree
311		Strongly agree	Strongly agree	Strongly agree	Strongly agree	Strongly agree	Strongly agree	Strongly agree
312	Site	Agree	Agree	Agree	Strongly agree	Strongly agree	Strongly agree	Strongly agree
313	Postal	Agree	Agree	Agree	Agree	Agree	Agree	Agree	Agree
314	Site	Strongly agree	Strongly agree	Strongly agree	Strongly agree	Strongly agree	Strongly agree	Strongly agree
315	Site	Agree	Agree	Agree	Agree	Strongly agree	Strongly agree	Strongly agree
316	Site	Strongly agree	Strongly agree	Strongly agree	Strongly agree	Strongly agree	Strongly agree	Strongly agree
317	Postal	Strongly agree	Strongly agree	Strongly agree	Strongly agree	Strongly agree	Strongly agree	Strongly agree	Neutral
318	Postal	Strongly agree	Agree	Agree	Agree	Agree	Agree	Strongly agree	Strongly agree
319	Postal	Agree	Agree	Neutral	Agree	Agree	Strongly agree	Strongly agree	Neutral
320	Postal	Agree	Strongly disagree	Strongly disagree	Strongly disagree	Agree	Agree	Agree	Agree
321	Postal	Agree	Agree	Disagree	Agree	Agree	Neutral	Agree	Neutral
322	Postal	Disagree	Disagree	Strongly disagree	Neutral	Neutral	Neutral	Disagree	Disagree
323	Site	Strongly agree	Strongly agree	Strongly agree	Strongly agree	Strongly agree	Strongly agree	Strongly agree
324	Postal	Strongly agree	Strongly agree	Strongly agree	Strongly agree	Strongly agree	Strongly agree	Strongly agree	Strongly agree
325	Site	Strongly agree	Strongly agree	Agree	Agree	Strongly agree	Strongly agree	Strongly agree
326	Site	Agree	Disagree	Disagree	Neutral	Neutral	Agree	Strongly agree
327	Site	Agree	Agree	Agree	Agree	Agree	Agree	Agree
328	Site	Strongly agree	Strongly agree	Strongly agree	Strongly agree	Strongly agree	Strongly agree	Strongly agree
329	Postal	Agree	Agree	Agree	Neutral	Neutral	Agree	Agree	Agree
330	Site	Strongly agree	Strongly agree	Strongly agree	Strongly agree	Strongly agree	Strongly agree	Strongly agree
331	Site	Strongly agree	Strongly agree	Strongly agree	Strongly agree	Strongly agree	Strongly agree
332	Postal	Strongly agree	Strongly agree	Strongly agree	Strongly agree	Agree	Agree	Strongly agree	Strongly agree
333	Postal	Strongly agree	Neutral	Neutral	Agree	Neutral	Neutral	Agree	Agree
334	Site	Agree	Strongly agree	Agree	Agree	Strongly agree	Strongly agree	Strongly agree
335	Postal	Strongly agree	Strongly agree	Strongly agree	Strongly agree	Strongly agree	Strongly agree	Strongly agree	Strongly agree
336	Site	Agree	Strongly agree	Agree	Neutral	Agree	Neutral	Strongly agree
337	Postal	Strongly agree	Strongly agree	Strongly agree	Strongly agree	Strongly agree	Strongly agree	Strongly agree	Strongly agree
338	Postal	Strongly agree	Strongly agree	Agree	Neutral	Agree	Strongly agree	Strongly agree	Strongly agree
339	Site	Strongly agree	Strongly agree	Strongly agree	Strongly agree	Strongly agree	Strongly agree	Strongly agree
340	Postal	Strongly agree	Strongly agree	Agree	Agree	Strongly agree	Agree	Strongly agree
341	Postal	Strongly agree	Strongly agree	Strongly agree	Strongly agree	Strongly agree	Strongly agree	Strongly agree	Strongly agree
342	Postal	Strongly agree	Strongly agree	Neutral	Agree	Agree	Neutral	Strongly agree	Strongly agree
343	Site	Strongly agree	Strongly agree	Strongly agree	Strongly agree	Strongly agree	Strongly agree	Strongly agree
344	Site	Strongly agree	Agree	Agree	Strongly agree	Agree	Strongly agree	Strongly agree
345	Postal	Strongly agree	Strongly agree	Disagree	Agree	Strongly agree	Strongly agree	Strongly agree	Agree
346	Postal	Strongly agree	Strongly agree	Strongly agree	Strongly agree	Strongly agree	Strongly agree	Strongly agree	Strongly agree
347	Postal	Strongly agree	Strongly agree	Strongly agree	Strongly agree	Strongly agree	Strongly agree	Strongly agree	Strongly agree
348	Site	Agree	Agree	Disagree	Agree	Agree	Strongly agree	Strongly agree
349	Site	Agree	Strongly agree	Agree	Strongly agree	Strongly agree	Strongly agree	Strongly agree
350	Postal	Strongly agree	Strongly agree	Strongly agree	Strongly agree	Strongly agree	Strongly agree	Strongly agree	Strongly agree
351	Postal	Agree	Neutral	Neutral	Neutral	Neutral	Neutral	Agree	Strongly agree
352	Postal	Strongly agree	Strongly agree	Strongly agree	Strongly agree	Strongly agree	Strongly agree	Strongly agree	Strongly agree
353	Postal	Agree	Agree	Agree	Neutral	Neutral	Agree	Strongly agree	Neutral
354	Site	Strongly agree	Strongly agree	Disagree	Agree	Agree	Neutral	Strongly agree
355	Site	Strongly agree	Strongly agree	Disagree	Strongly agree	Strongly agree	Strongly agree	Strongly agree
356	Postal	Strongly agree	Strongly agree	Strongly agree	Strongly agree	Strongly agree	Strongly agree	Strongly agree	Strongly agree
357	Postal	Agree	Strongly agree	Agree	Neutral	Strongly agree	Agree	Strongly agree	Neutral
358	Postal	Strongly agree	Strongly agree	Agree	Strongly agree	Strongly agree	Strongly agree	Strongly agree	Strongly agree
359	Site	Strongly agree	Agree	Disagree	Strongly agree	Agree	Strongly agree	Strongly agree
360	Site	Strongly agree	Strongly agree	Strongly agree	Strongly agree	Strongly agree	Strongly agree	Strongly agree
361	Postal	Strongly agree	Strongly agree	Strongly agree	Strongly agree	Strongly agree	Strongly agree	Strongly agree	Strongly agree
362	Site	Strongly agree	Strongly agree	Agree	Strongly agree	Strongly agree	Strongly agree	Strongly agree
363	Site	Neutral	Agree	Agree	Neutral	Agree	Agree	Agree
364	Postal	Strongly agree	Strongly agree	Agree	Strongly agree	Strongly agree	Strongly agree	Strongly agree	Strongly agree
365	Postal	Strongly agree	Strongly agree	Strongly agree	Strongly agree	Neutral	Neutral	Strongly agree	Neutral
366		Agree	Agree	Agree	Strongly agree	Strongly agree	Strongly agree	Neutral
367	Postal	Strongly agree	Strongly agree	Agree	Agree	Strongly agree	Strongly agree	Strongly agree	Neutral
368	Postal	Agree	Agree	Neutral	Agree	Agree	Agree	Agree	Agree
369	Postal	Agree	Agree	Agree	Agree	Agree	Agree	Agree	Agree
370	Postal	Agree	Agree	Neutral	Agree	Agree	Agree	Neutral	Agree
371	Postal	Strongly agree	Strongly agree	Agree	Agree	Strongly agree	Strongly agree	Strongly agree	Strongly agree
372	Postal	Strongly agree	Strongly agree	Disagree	Agree	Neutral	Agree	Agree	Agree
373	Postal	Strongly agree	Strongly agree	Agree	Neutral	Agree	Neutral	Strongly agree	Neutral
374	Postal	Agree	Agree	Disagree	Disagree	Agree	Agree	Strongly agree	Strongly agree
375	Site	Strongly agree	Strongly agree	Agree	Strongly agree	Strongly agree	Strongly agree	Strongly agree
376	Site	Neutral	Strongly agree	Agree	Agree	Strongly agree	Strongly agree	Agree
377	Site	Agree	Strongly agree	Agree	Strongly agree	Strongly agree	Strongly agree	Strongly agree
378		Strongly agree	Strongly agree	Strongly disagree	Strongly disagree	Strongly agree	Strongly agree	Strongly agree
379	Postal	Agree	Agree	Neutral	Agree	Neutral	Neutral	Agree	Neutral
380	Postal	Strongly agree	Strongly agree	Agree	Disagree	Agree	Agree	Strongly agree	Strongly agree
381	Site	Strongly agree	Strongly agree	Strongly agree	Strongly agree	Strongly agree	Strongly agree	Strongly agree
382	Postal	Neutral	Agree	Agree	Strongly agree	Agree	Agree	Strongly agree	Agree
383	Postal	Agree	Agree	Disagree	Agree	Agree	Agree	Agree	Agree
384	Postal	Strongly agree	Strongly agree	Agree	Strongly agree	Strongly agree	Neutral	Strongly agree	Neutral
385	Site	Strongly agree	Strongly agree	Strongly agree	Strongly agree	Strongly agree	Strongly agree	Strongly agree
386	Postal	Strongly agree	Strongly agree	Strongly agree	Strongly agree	Strongly agree	Strongly agree	Strongly agree	Strongly agree
387	Postal	Agree	Agree	Agree	Agree	Neutral	Neutral	Agree	Agree
388	Site	Strongly agree	Strongly agree	Strongly agree	Strongly agree	Strongly agree	Strongly agree	Strongly agree
389	Site	Strongly agree	Strongly agree	Strongly agree	Strongly agree	Strongly agree	Strongly agree	Strongly agree
390	Site	Strongly agree	Strongly agree	Strongly agree	Strongly agree	Strongly agree	Strongly agree	Strongly agree
391	Site	Strongly agree	Strongly agree	Strongly agree	Strongly agree	Strongly agree	Strongly agree	Strongly agree
392	Site	Agree	Agree	Neutral	Neutral	Agree	Agree	Agree
393	Postal	Strongly agree	Strongly agree	Neutral	Neutral	Agree	Agree	Strongly agree	Strongly agree
394	Postal	Strongly agree	Strongly agree	Strongly agree	Strongly agree	Strongly agree	Strongly agree	Strongly agree	Strongly agree
395	Site	Strongly agree	Strongly agree	Strongly agree	Strongly agree	Strongly agree	Strongly agree	Strongly agree
396	Site	Strongly agree	Strongly agree	Strongly agree	Strongly agree	Strongly agree	Strongly agree	Strongly agree
397	Postal	Agree	Agree	Agree	Strongly agree	Strongly agree	Strongly agree	Strongly agree	Neutral
398	Site	Agree	Agree	Agree	Neutral	Agree	Strongly agree	Agree
399	Postal	Strongly agree	Agree	Neutral	Strongly agree	Strongly agree	Strongly agree	Strongly agree	Strongly agree
400	Postal	Neutral	Strongly agree	Strongly agree	Neutral	Strongly agree	Strongly agree	Strongly agree	Strongly agree
401	Site	Strongly agree	Agree	Agree	Strongly agree	Strongly agree	Strongly agree	Strongly agree
402	Postal	Strongly agree	Strongly agree	Strongly agree	Agree	Strongly agree	Strongly agree	Strongly agree	Strongly agree
403	Postal	Agree	Agree	Neutral	Agree	Neutral	Neutral	Agree	Neutral
404	Postal	Strongly agree	Strongly agree	Agree	Agree	Agree	Strongly agree	Strongly agree	Agree
405	Postal	Agree	Agree	Neutral	Disagree	Agree	Neutral	Agree	Neutral
406	Site	Agree	Agree	Agree	Agree	Agree	Agree	Agree
407	Postal	Strongly agree	Strongly agree	Strongly agree	Agree	Strongly agree	Neutral	Strongly agree	Strongly agree
408	Site	Strongly agree	Strongly agree	Agree	Agree	Agree	Agree	Strongly agree
409	Site	Agree	Agree	Agree	Agree	Agree	Agree	Agree
410	Postal	Strongly agree	Agree	Neutral	Strongly agree	Strongly agree	Agree	Strongly agree	Neutral
411	Site	Strongly agree	Strongly agree	Strongly agree	Agree	Strongly agree	Strongly agree	Strongly agree
412	Site	Strongly agree	Strongly agree	Strongly agree	Strongly agree	Strongly agree	Strongly agree	Strongly agree
413	Site	Agree	Strongly agree	Agree	Agree	Strongly agree	Strongly agree	Strongly agree
414	Postal	Strongly agree	Strongly agree	Strongly agree	Strongly agree	Strongly agree	Strongly agree	Strongly agree	Strongly agree
415	Postal	Strongly agree	Strongly agree	Strongly agree	Strongly agree	Agree	Agree	Strongly agree	Strongly agree
416	Postal	Strongly agree	Strongly agree	Agree	Agree	Strongly agree	Agree	Strongly agree	Strongly agree
417	Postal	Strongly agree	Strongly agree	Strongly agree	Strongly agree	Strongly agree	Strongly agree	Strongly agree	Strongly agree
418	Postal	Strongly agree	Strongly agree	Strongly agree	Strongly agree	Strongly agree	Strongly agree	Strongly agree	Strongly agree
419	Postal	Agree	Strongly agree	Strongly agree	Agree	Strongly agree	Strongly agree	Agree	Agree
420	Postal	Strongly agree	Agree	Agree	Strongly agree	Strongly agree	Strongly agree	Strongly agree	Strongly agree
421	Postal	Strongly agree	Strongly agree	Strongly agree	Strongly agree	Strongly agree	Strongly agree	Strongly agree	Strongly agree
422	Site	Strongly agree	Strongly agree	Strongly agree	Strongly agree	Strongly agree	Strongly agree	Strongly agree
423	Site	Strongly agree	Strongly agree	Strongly agree	Strongly agree	Strongly agree	Strongly agree	Strongly agree
424	Site	Strongly agree	Strongly agree	Strongly agree	Neutral	Agree	Strongly agree	Strongly agree
425	Site	Strongly agree	Strongly agree	Strongly agree	Strongly agree	Strongly agree	Strongly agree	Strongly agree
426	Postal	Strongly agree	Strongly agree	Strongly agree	Strongly agree	Strongly agree	Strongly agree	Strongly agree	Strongly agree
427	Postal	Strongly agree	Strongly agree	Agree	Strongly agree	Strongly agree	Strongly agree	Strongly agree	Strongly agree
428	Postal	Neutral	Agree	Agree	Agree	Agree	Agree	Agree	Agree
429	Site	Strongly agree	Agree	Neutral	Agree	Agree	Strongly agree	Strongly agree
430	Site	Agree	Agree	Agree	Agree	Strongly agree	Strongly agree	Agree
431	Postal	Strongly agree	Strongly agree	Strongly agree	Strongly agree	Strongly agree	Strongly agree	Strongly agree	Strongly agree
432	Postal	Agree	Strongly agree	Neutral	Strongly agree	Strongly agree	Strongly agree	Strongly agree	Strongly agree
433	Postal	Strongly agree	Strongly agree	Agree	Strongly agree	Strongly agree	Strongly agree	Strongly agree	Strongly agree
434	Postal	Agree	Strongly agree	Agree	Agree	Agree	Agree	Strongly agree	Agree
435	Postal	Strongly agree	Strongly agree	Neutral	Agree	Agree	Agree	Strongly agree	Neutral
436	Postal	Agree	Agree	Agree	Agree	Agree	Agree	Agree	Agree
437	Postal	Strongly agree	Strongly agree	Agree	Strongly agree	Strongly agree	Strongly agree	Strongly agree	Neutral
438	Postal	Agree	Strongly agree	Agree	Strongly agree	Strongly agree	Strongly agree	Strongly agree	Strongly agree
439	Site	Strongly agree	Strongly agree	Agree	Agree	Strongly agree	Strongly agree	Strongly agree
440	Postal	Agree	Strongly agree	Strongly agree	Strongly agree	Strongly agree	Agree	Agree	Agree
441	Postal	Strongly agree	Strongly agree	Strongly agree	Strongly agree	Strongly agree	Strongly agree	Strongly agree	Strongly agree
442	Site	Agree	Strongly agree	Strongly agree	Neutral	Strongly agree	Strongly agree	Strongly agree
443	Postal	Strongly agree	Strongly agree	Strongly agree	Strongly agree	Strongly agree	Strongly agree	Strongly agree	Strongly agree
444	Site	Agree	Agree	Neutral	Neutral	Agree	Agree	Agree
445		Agree	Agree	Agree	Neutral	Agree	Agree	Agree
446	Site	Strongly agree	Strongly agree	Strongly agree	Strongly agree	Strongly agree	Strongly agree	Strongly agree
447	Postal	Agree	Neutral	Neutral	Neutral	Neutral	Neutral	Agree	Agree
448	Postal	Strongly agree	Strongly agree	Strongly agree	Strongly agree	Strongly agree	Strongly agree	Strongly agree	Strongly agree
449	Postal	Agree	Strongly agree	Agree	Disagree	Strongly agree	Strongly agree	Strongly agree	Disagree
450	Postal	Strongly agree	Strongly agree	Strongly agree	Strongly agree	Strongly agree	Strongly agree	Strongly agree	Strongly agree
451	Site	Strongly agree	Strongly agree	Neutral	Strongly agree	Strongly agree	Strongly agree	Strongly agree
452	Postal	Strongly agree	Strongly agree	Strongly agree	Strongly agree	Strongly agree	Strongly agree	Strongly agree	Strongly agree
453	Postal	Agree	Strongly agree	Strongly agree	Neutral	Agree	Strongly agree	Strongly agree	Strongly agree
454		Strongly agree	Strongly agree	Agree	Strongly agree	Strongly agree	Strongly agree	Strongly agree
455	Site	Strongly agree	Strongly agree	Strongly agree	Strongly agree	Strongly agree	Strongly agree	Strongly agree
456	Postal	Strongly agree	Strongly agree	Strongly agree	Strongly agree	Strongly agree	Strongly agree	Strongly agree	Strongly agree
457	Site	Strongly agree	Strongly agree	Neutral	Neutral	Strongly agree	Strongly agree	Strongly agree
458	Site	Strongly agree	Strongly agree	Strongly agree	Strongly agree	Strongly agree	Strongly agree	Strongly agree
459	Site	Strongly agree	Strongly agree	Strongly agree	Strongly agree	Strongly agree	Strongly agree	Strongly agree
460	Site	Neutral	Agree	Disagree	Neutral	Agree	Agree	Strongly agree
461	Site	Agree	Agree	Agree	Agree	Agree	Strongly agree	Strongly agree
462	Postal	Agree	Agree	Agree	Agree	Agree	Agree	Agree	Agree
463	Postal	Strongly agree	Agree	Strongly disagree	Neutral	Neutral	Neutral	Agree	Neutral
464	Postal	Strongly agree	Strongly agree	Agree	Agree	Strongly agree	Strongly agree	Strongly agree	Agree
465	Postal	Strongly agree	Strongly agree	Strongly agree	Strongly agree	Strongly agree	Strongly agree	Strongly agree	Strongly agree
466		Agree	Agree	Agree	Agree	Agree	Agree	Agree
467	Site	Agree	Agree	Disagree	Disagree	Agree	Neutral	Strongly agree
468	Postal	Agree	Strongly agree	Agree	Neutral	Strongly agree	Neutral	Agree	Strongly agree
469		Strongly agree	Strongly agree	Strongly agree	Strongly agree	Strongly agree	Strongly agree	Strongly agree
470	Postal	Strongly agree	Strongly agree	Strongly agree	Strongly agree	Strongly agree	Strongly agree	Strongly agree	Strongly agree
471	Site	Strongly agree	Strongly agree	Agree	Neutral	Agree	Agree	Strongly agree
472	Site	Neutral	Agree	Neutral	Strongly agree	Strongly agree	Strongly agree	Strongly agree
473	Site	Strongly agree	Strongly agree	Strongly agree	Strongly agree	Strongly agree	Strongly agree	Strongly agree
474	Site	Strongly agree	Strongly agree	Strongly agree	Strongly agree	Strongly agree	Strongly agree	Strongly agree
475	Site	Agree	Agree	Agree	Strongly agree	Agree	Strongly agree	Strongly agree
476	Site	Agree	Agree	Agree	Agree	Agree	Strongly agree	Strongly agree
477	Site	Agree	Disagree	Disagree	Disagree	Agree	Strongly agree	Strongly agree
478	Postal	Strongly agree	Strongly agree	Strongly agree	Strongly agree	Strongly agree	Strongly agree	Strongly agree	Strongly agree
479	Postal	Agree	Neutral	Strongly disagree	Strongly agree	Neutral	Agree	Strongly agree	Agree
480	Postal	Agree	Agree	Agree	Agree	Agree	Agree	Agree	Agree
481	Postal	Strongly agree	Strongly agree	Agree	Strongly agree	Strongly agree	Agree	Strongly agree	Strongly agree
482	Postal	Strongly agree	Strongly agree	Neutral	Strongly agree	Strongly agree	Strongly agree	Strongly agree	Strongly agree
483	Site	Agree	Agree	Agree	Agree	Agree	Agree	Agree
484	Postal	Agree	Neutral	Neutral	Neutral	Agree	Agree	Agree	Agree
485	Site	Strongly agree	Agree	Agree	Strongly agree	Strongly agree	Strongly agree	Strongly agree
486	Postal	Strongly agree	Agree	Strongly disagree	Strongly agree	Agree	Neutral	Agree	Agree
487	Site	Strongly agree	Strongly agree	Neutral	Agree	Agree	Strongly agree	Strongly agree
488	Postal	Agree	Strongly agree	Strongly agree	Strongly agree	Agree	Agree	Strongly agree	Strongly agree
489	Postal	Strongly agree	Strongly agree	Strongly agree	Strongly agree	Strongly agree	Neutral	Strongly agree	Strongly agree
490	Postal	Strongly agree	Strongly agree	Strongly agree	Strongly agree	Strongly agree	Strongly agree	Strongly agree	Strongly agree
491	Postal	Agree	Agree	Disagree	Disagree	Strongly agree	Neutral	Strongly agree	Strongly agree
492	Site	Agree	Agree	Agree	Agree	Agree	Agree	Agree
493	Postal	Strongly agree	Strongly agree	Neutral	Agree	Strongly agree	Strongly agree	Strongly agree	Neutral
494	Postal	Strongly agree	Strongly agree	Strongly agree	Strongly agree	Strongly agree	Strongly agree	Strongly agree	Strongly agree
495	Postal	Neutral	Strongly agree	Disagree	Strongly agree	Strongly agree	Strongly agree	Strongly agree	Strongly agree
496	Postal	Strongly agree	Agree	Strongly agree	Strongly agree	Strongly agree	Strongly agree	Strongly agree	Strongly agree
497	Postal	Strongly agree	Strongly agree	Strongly agree	Strongly agree	Strongly agree	Strongly agree	Strongly agree	Strongly agree
498	Site	Strongly agree	Strongly agree	Strongly agree	Strongly agree	Strongly agree	Strongly agree	Strongly agree
499	Postal	Agree	Agree	Disagree	Agree	Agree	Agree	Agree	Agree
500	Site	Strongly agree	Strongly agree	Strongly agree	Strongly agree	Strongly agree	Strongly agree	Strongly agree
501	Site	Strongly agree	Strongly agree	Strongly agree	Strongly agree	Strongly agree	Strongly agree	Strongly agree
502	Postal	Strongly agree	Strongly agree	Agree	Strongly agree	Strongly agree	Strongly agree	Strongly agree	Strongly agree
503	Site	Agree	Agree	Agree	Agree	Agree	Agree	Agree
504	Postal	Strongly agree	Agree	Disagree	Neutral	Strongly agree	Strongly agree	Strongly agree	Agree
505	Postal	Agree	Agree	Agree	Agree	Agree	Agree	Agree	Agree
506	Postal	Strongly agree	Strongly agree	Strongly agree	Strongly agree	Strongly agree	Strongly agree	Strongly agree	Strongly agree
507	Postal	Strongly agree	Strongly agree	Strongly agree	Strongly agree	Strongly agree	Strongly agree	Strongly agree	Strongly agree
508	Postal	Strongly agree	Agree	Strongly agree	Strongly agree	Agree	Agree	Strongly agree	Agree
509	Site	Strongly agree	Strongly agree	Strongly agree	Strongly agree	Strongly agree	Strongly agree	Strongly agree
510	Postal	Agree	Agree	Agree	Agree	Agree	Agree	Agree	Agree
511	Site	Strongly agree	Strongly agree	Neutral	Agree	Agree	Strongly agree	Strongly agree
512	Postal	Agree	Strongly agree	Agree	Strongly agree	Agree	Strongly agree	Strongly agree	Agree
513	Site	Strongly agree	Strongly agree	Agree	Strongly agree	Strongly agree	Strongly agree	Strongly agree
514	Site	Neutral	Agree	Neutral	Agree	Strongly agree	Strongly agree	Strongly agree
515	Postal	Strongly agree	Strongly agree	Agree	Neutral	Strongly agree	Neutral	Strongly agree	Strongly agree
516	Postal	Strongly agree	Strongly agree	Strongly agree	Strongly agree	Strongly agree	Strongly agree	Strongly agree	Strongly agree
517	Postal	Agree	Agree	Neutral	Agree	Agree	Strongly agree	Agree	Agree
518	Site	Strongly agree	Agree	Disagree	Agree	Agree	Agree	Agree
519	Site	Strongly agree	Strongly agree	Strongly agree		Strongly agree	Strongly agree	Strongly agree
520	Postal	Strongly agree	Strongly agree	Strongly agree	Strongly agree	Neutral		Strongly agree	Neutral
521	Postal	Strongly agree	Agree	Disagree	Strongly agree	Neutral	Neutral	Agree	Agree
522	Postal	Agree	Neutral	Neutral	Agree	Strongly agree	Strongly agree	Strongly agree	Strongly agree
523	Site	Agree	Agree	Agree	Agree	Agree	Agree	Agree
524	Site	Agree	Agree	Disagree	Strongly agree	Strongly agree	Strongly agree	Strongly agree
525	Site	Strongly agree	Strongly agree	Neutral	Strongly agree	Strongly agree	Strongly agree	Strongly agree
526	Postal	Strongly agree	Strongly agree	Strongly agree	Agree	Agree	Agree	Strongly agree	Strongly agree
527		Strongly agree	Agree	Agree	Agree	Agree	Agree	Strongly agree
528	Site	Strongly agree	Agree	Agree	Strongly agree	Strongly agree	Strongly agree	Strongly agree
529	Site	Agree	Agree	Agree	Agree	Agree	Strongly agree	Agree
530	Postal	Strongly agree	Strongly agree	Strongly agree	Strongly agree	Strongly agree	Neutral	Strongly agree	Strongly agree
531	Postal	Strongly agree	Strongly agree	Strongly agree	Strongly agree	Strongly agree	Strongly agree	Strongly agree	Strongly agree
532	Site	Strongly agree	Strongly agree	Strongly agree	Strongly agree	Strongly agree	Strongly agree	Strongly agree
533	Site	Strongly agree	Strongly agree	Strongly agree	Strongly agree	Strongly agree	Strongly agree	Strongly agree
534	Site	Agree	Agree	Neutral	Neutral	Agree	Agree	Agree
535	Site	Strongly agree	Strongly agree	Strongly agree	Strongly agree	Strongly agree	Strongly agree	Strongly agree
536	Postal	Strongly agree	Strongly agree	Strongly agree	Strongly agree	Strongly agree	Strongly agree		Strongly agree
537	Postal	Strongly agree	Strongly agree			Strongly agree	Strongly agree	Strongly agree	Strongly agree
538	Postal	Agree	Agree	Neutral	Agree	Neutral	Neutral	Strongly agree	Agree
539	Site	Strongly agree	Strongly agree	Strongly agree	Strongly agree	Strongly agree	Strongly agree	Strongly agree
540	Postal	Agree	Agree	Agree	Agree	Agree	Agree	Agree	Agree
541	Postal	Agree	Strongly agree	Strongly agree	Agree	Agree	Strongly agree	Strongly agree	Strongly agree
542	Postal	Strongly agree	Strongly agree	Agree	Agree	Strongly agree	Agree	Agree	Agree
543	Site	Strongly agree	Strongly agree	Agree	Strongly agree	Strongly agree	Strongly agree	Strongly agree
544	Site	Strongly agree	Strongly agree	Strongly agree	Strongly agree	Strongly agree	Strongly agree
545		Strongly agree	Strongly agree	Strongly agree	Strongly agree	Strongly agree	Strongly agree	Strongly agree
546	Postal	Agree	Strongly agree	Agree	Agree	Agree	Agree	Agree	Agree
547	Postal	Strongly agree	Strongly agree	Strongly agree	Strongly agree	Strongly agree	Strongly agree	Strongly agree	Strongly agree
548	Postal	Agree	Agree	Agree	Agree	Agree	Agree	Agree	Agree
549	Site	Agree	Strongly agree	Strongly agree	Strongly agree	Strongly agree	Strongly agree	Strongly agree
550	Site	Agree	Agree	Agree	Agree	Agree	Agree	Agree
551	Postal	Strongly agree	Strongly agree	Neutral	Agree	Agree	Agree	Agree	Agree
552	Postal	Agree	Agree	Agree	Agree	Agree	Strongly agree	Strongly agree	Agree
553	Postal	Agree	Agree	Disagree	Strongly agree	Agree	Strongly agree	Strongly agree
554	Site	Strongly agree	Strongly agree	Agree	Agree	Agree	Strongly agree	Strongly agree
555	Site	Agree	Agree	Disagree	Agree	Neutral	Agree	Agree
556	Postal	Agree	Neutral	Disagree	Neutral	Strongly agree	Neutral	Strongly agree	Agree
557	Site	Strongly agree	Strongly agree	Agree	Agree	Agree	Strongly agree	Strongly agree
558	Postal	Strongly agree	Strongly agree	Strongly agree	Strongly agree	Strongly agree	Strongly agree	Strongly agree	Strongly agree
559	Site	Strongly agree	Strongly agree	Neutral	Agree	Strongly agree	Strongly agree	Strongly agree
560	Site	Strongly agree	Strongly agree	Strongly agree	Strongly agree	Strongly agree	Strongly agree	Strongly agree
561	Postal	Neutral	Agree	Neutral	Agree	Neutral	Neutral	Agree	Neutral
562	Postal	Strongly agree	Strongly agree	Strongly agree	Strongly agree	Strongly agree	Strongly agree	Strongly agree	Strongly agree
563	Postal	Agree	Agree	Agree	Agree	Agree	Agree	Agree	Agree
564	Postal	Agree	Agree	Agree	Agree	Agree	Agree	Agree	Strongly agree
565	Postal	Strongly agree	Strongly agree	Strongly agree	Strongly agree	Strongly agree	Strongly agree	Strongly agree	Strongly agree
566	Postal	Agree	Agree	Neutral	Neutral	Agree	Agree	Strongly agree	Strongly agree
567	Site	Agree	Agree	Agree	Strongly agree	Strongly agree	Strongly agree	Strongly agree
568	Site	Strongly agree	Strongly agree	Agree	Agree	Agree	Strongly agree	Strongly agree
569	Site	Agree	Agree	Agree	Agree	Agree	Agree	Agree
570	Site	Strongly agree	Strongly agree	Strongly agree	Strongly agree	Strongly agree	Strongly agree	Strongly agree
571	Postal	Strongly agree	Strongly agree	Strongly agree	Strongly agree	Strongly agree	Strongly agree	Strongly agree	Strongly agree
572	Postal	Strongly agree	Agree	Agree	Agree	Agree	Agree	Agree	Agree
573	Postal	Agree	Strongly agree	Strongly agree	Strongly agree	Strongly agree	Strongly agree	Strongly agree	Strongly agree
574	Site	Strongly agree	Strongly agree	Strongly agree	Strongly agree	Strongly agree	Strongly agree	Strongly agree
575	Site	Agree	Agree	Agree	Agree	Agree	Strongly agree
576	Postal	Strongly agree	Neutral	Disagree	Strongly agree	Strongly agree	Strongly agree	Strongly agree	Strongly agree
577	Postal	Agree		Disagree	Disagree	Agree	Strongly agree	Strongly agree	Strongly agree
578	Site	Strongly agree	Strongly agree	Strongly agree	Agree	Strongly agree	Strongly agree	Strongly agree
579	Site	Agree	Neutral	Agree	Agree	Agree	Agree	Agree
580	Site	Strongly agree	Strongly agree	Neutral	Agree	Strongly agree	Strongly agree	Strongly agree
581	Site	Strongly agree	Strongly agree	Strongly agree	Strongly agree	Strongly agree	Strongly agree	Strongly agree
582	Site	Strongly agree	Strongly agree	Strongly agree	Strongly agree	Strongly agree	Strongly agree	Strongly agree
583	Site	Strongly agree	Strongly agree	Strongly agree	Strongly agree	Strongly agree	Strongly agree	Strongly agree
584	Postal	Strongly agree	Strongly agree	Strongly agree	Strongly agree	Strongly agree	Strongly agree	Strongly agree	Strongly agree
585	Site	Strongly agree	Strongly agree	Strongly agree	Strongly agree	Strongly agree	Strongly agree	Strongly agree
586	Site	Agree	Agree	Agree	Agree	Agree	Agree	Agree
587		Strongly agree	Strongly agree	Strongly agree	Strongly agree	Strongly agree	Strongly agree	Strongly agree
588	Postal	Strongly agree	Strongly agree	Agree	Agree	Strongly agree	Strongly agree	Strongly agree	Strongly agree
589	Site	Strongly agree	Strongly agree	Strongly agree	Neutral	Strongly agree	Strongly agree	Strongly agree
590	Postal	Strongly agree	Strongly agree	Strongly agree	Strongly agree	Strongly agree	Strongly agree		Strongly agree
591	Site	Strongly agree	Strongly agree	Disagree	Strongly agree	Strongly agree	Strongly agree	Strongly agree
592	Postal	Strongly agree	Strongly agree	Disagree	Strongly agree	Agree	Neutral	Strongly agree	Agree
593	Site	Strongly agree	Strongly agree	Neutral	Agree	Agree	Strongly agree	Strongly agree
594	Postal	Strongly agree	Strongly agree	Agree	Strongly agree	Strongly agree	Strongly agree	Strongly agree	Strongly agree
595	Site	Strongly agree	Strongly agree	Agree	Strongly agree	Strongly agree	Strongly agree	Strongly agree
596	Postal	Strongly agree	Strongly agree	Disagree	Agree	Agree	Agree	Agree	Agree
597	Postal	Strongly agree	Strongly agree	Strongly agree	Agree	Strongly agree	Agree	Agree	Strongly agree
598	Site	Strongly agree	Strongly agree	Strongly agree	Strongly agree	Agree	Strongly agree	Neutral
599	Postal	Strongly agree	Strongly agree	Agree	Strongly agree	Strongly agree	Strongly agree	Strongly agree	Strongly agree
600	Postal	Agree	Agree	Agree	Agree	Agree	Agree	Strongly agree	Agree
601	Site	Strongly agree	Strongly agree	Strongly agree	Strongly agree	Strongly agree	Strongly agree	Strongly agree
602	Site	Strongly agree	Strongly agree	Strongly agree	Strongly agree	Strongly agree	Strongly agree	Strongly agree
603	Postal	Strongly agree	Agree	Agree	Neutral	Agree	Agree	Strongly agree	Agree
604	Postal	Strongly agree	Agree	Agree	Strongly agree	Agree	Strongly agree	Strongly agree	Strongly agree
605	Site	Strongly agree	Strongly agree	Strongly agree	Strongly agree	Strongly agree	Strongly agree	Strongly agree
606	Postal	Strongly agree	Strongly agree	Agree	Agree	Strongly agree	Strongly agree	Strongly agree	Strongly agree
607	Site	Strongly agree	Strongly agree	Strongly agree	Strongly agree	Strongly agree	Strongly agree	Strongly agree
608	Postal	Strongly agree	Strongly agree	Strongly agree	Strongly agree	Strongly agree	Strongly agree	Strongly agree	Strongly agree
609	Site	Strongly agree	Strongly agree	Strongly agree	Strongly agree	Strongly agree	Strongly agree	Strongly agree
610	Site	Strongly agree	Strongly agree	Strongly agree	Strongly agree	Strongly agree	Strongly agree	Strongly agree
611	Postal	Agree	Agree	Agree	Strongly agree	Agree	Strongly agree	Strongly agree	Neutral
612	Postal	Disagree	Neutral	Agree	Neutral	Agree	Agree	Neutral	Disagree
613	Postal	Strongly agree	Strongly agree	Strongly agree	Agree	Strongly agree	Agree	Agree	Strongly agree
614		Strongly agree	Strongly agree	Strongly agree	Strongly agree	Strongly agree	Strongly agree	Strongly agree
615	Site	Strongly agree	Strongly agree	Strongly agree	Strongly agree	Strongly agree	Strongly agree	Strongly agree
616		Agree	Agree	Agree	Agree	Neutral	Strongly agree	Strongly agree
617	Postal	Strongly agree	Agree	Strongly agree	Strongly agree	Strongly agree	Strongly agree	Strongly agree	Strongly agree
618	Site	Strongly agree	Strongly agree	Strongly agree	Strongly agree	Strongly agree	Strongly agree	Strongly agree
619	Postal	Agree	Strongly agree	Strongly agree	Strongly agree	Strongly agree	Strongly agree	Strongly agree	Strongly agree
620	Postal	Strongly agree	Strongly agree	Strongly agree	Strongly agree	Strongly agree	Strongly agree	Strongly agree	Strongly agree
621	Postal	Strongly agree	Strongly agree	Strongly agree	Agree	Strongly agree	Strongly agree	Strongly agree	Strongly agree
622	Postal	Strongly agree	Strongly agree	Strongly agree	Strongly agree	Strongly agree	Strongly agree	Strongly agree	Strongly agree
623	Site	Strongly agree	Strongly agree	Strongly agree	Strongly agree	Strongly agree	Strongly agree	Strongly agree
624	Postal	Strongly agree	Strongly agree	Strongly agree	Strongly agree	Strongly agree	Strongly agree	Strongly agree	Strongly agree
625	Postal	Strongly agree	Strongly agree	Strongly agree	Strongly agree	Agree	Strongly agree	Strongly agree	Strongly agree
626	Site	Strongly agree	Strongly agree	Agree	Strongly agree	Strongly agree	Strongly agree	Strongly agree
627	Site	Strongly agree	Strongly agree	Strongly agree	Strongly agree	Strongly agree	Strongly agree	Strongly agree
628	Postal	Agree	Agree	Agree	Agree	Agree	Agree	Agree	Agree
629	Postal	Strongly agree	Strongly agree	Strongly agree	Strongly agree	Strongly agree	Strongly agree	Strongly agree	Strongly agree
630	Site	Agree	Agree	Agree	Neutral	Agree	Agree	Agree
631	Site	Agree	Neutral	Neutral	Agree	Agree	Agree	Agree
632	Site	Strongly agree	Agree	Disagree	Agree	Strongly agree	Strongly agree	Strongly agree
633	Postal	Strongly agree	Strongly agree	Agree	Agree	Strongly agree	Strongly agree	Strongly agree	Strongly agree
634	Site	Strongly agree	Strongly agree	Strongly agree	Strongly agree	Strongly agree	Strongly agree	Strongly agree
635	Postal	Agree	Strongly agree	Strongly agree	Strongly agree	Strongly agree	Strongly agree	Strongly agree	Strongly agree
636	Postal	Strongly agree	Strongly agree	Strongly agree	Strongly agree	Strongly agree	Strongly agree	Strongly agree	Strongly agree
637	Postal	Strongly agree	Strongly agree	Neutral	Neutral	Strongly agree	Strongly agree	Strongly agree	Strongly agree
638	Postal	Strongly agree	Strongly agree	Agree	Strongly agree	Strongly agree	Strongly agree	Strongly agree	Strongly agree
639	Postal	Strongly agree	Strongly agree	Agree	Agree	Strongly agree	Strongly agree	Strongly agree	Strongly agree
640	Postal	Strongly agree	Strongly agree	Agree	Strongly agree	Strongly agree	Strongly agree	Strongly agree	Neutral
641	Postal	Strongly agree	Strongly agree	Strongly agree	Agree	Strongly agree	Strongly agree	Strongly agree	Agree
642	Postal	Strongly agree	Strongly agree	Strongly agree	Strongly agree	Agree	Strongly agree	Strongly agree	Strongly agree
643	Site	Strongly agree	Strongly agree	Strongly agree	Strongly agree	Strongly agree	Strongly agree	Strongly agree
644	Site	Agree	Agree	Disagree	Agree	Agree	Strongly agree	Strongly agree
645	Postal	Strongly agree	Agree	Disagree	Neutral	Strongly agree	Neutral	Strongly agree	Strongly agree
646	Postal	Agree	Strongly agree	Strongly agree	Strongly agree	Strongly agree	Strongly agree	Strongly agree	Strongly agree
647	Site	Agree	Agree	Agree	Agree	Strongly agree	Strongly agree	Strongly agree
648	Postal	Strongly agree	Strongly agree	Strongly agree	Strongly agree	Strongly agree	Strongly agree	Strongly agree	Strongly agree
649	Site	Agree	Strongly agree	Agree	Agree	Strongly agree	Agree	Agree
650	Postal	Strongly agree	Strongly agree	Agree	Agree	Strongly agree	Strongly agree	Strongly agree	Strongly agree
651	Postal	Strongly agree	Strongly agree	Agree	Strongly agree	Strongly agree	Strongly agree	Strongly agree	Strongly agree
652	Postal	Agree	Agree	Neutral	Neutral	Agree	Agree	Agree	Agree
653	Site	Agree	Agree	Agree	Agree	Agree	Agree	Agree
654	Site	Agree	Agree	Agree	Agree	Agree	Agree	Agree
655	Postal	Strongly agree	Strongly agree	Strongly agree	Neutral	Strongly agree	Strongly agree	Strongly agree	Strongly agree
656	Site	Strongly agree	Strongly agree	Disagree	Strongly agree	Strongly agree	Strongly agree	Strongly agree
657	Postal	Strongly agree	Strongly agree	Strongly agree	Strongly agree	Strongly agree	Strongly agree	Strongly agree	Strongly agree
658	Postal	Agree	Agree	Agree	Agree	Agree	Agree	Agree	Agree
659	Postal	Strongly agree	Strongly agree	Strongly agree	Strongly agree	Strongly agree	Strongly agree		Strongly agree
660	Site	Agree	Strongly agree	Strongly agree	Strongly agree	Agree	Strongly agree	Strongly agree
661	Site	Strongly agree	Strongly agree	Strongly agree	Strongly agree	Strongly agree	Strongly agree	Strongly agree
662	Postal	Strongly agree	Agree	Neutral	Agree	Agree	Agree	Agree	Agree
663	Site	Agree	Agree	Agree	Agree	Agree	Agree	Agree
664	Postal	Agree	Agree	Agree	Neutral	Agree		Agree	Agree
665	Postal	Strongly agree	Strongly agree	Agree	Strongly agree	Strongly agree	Strongly agree	Strongly agree	Strongly agree
666	Postal	Strongly agree	Strongly agree	Strongly agree	Strongly agree	Strongly agree	Neutral	Strongly agree	Agree
667	Postal	Strongly agree	Strongly agree	Strongly agree	Strongly agree	Strongly agree	Strongly agree	Strongly agree	Strongly agree
668	Postal	Strongly agree	Strongly agree	Strongly agree	Strongly agree	Strongly agree	Strongly agree	Strongly agree	Strongly agree
669	Postal	Strongly agree	Strongly agree	Agree	Agree	Agree	Strongly agree	Strongly agree	Agree
670	Site	Strongly agree	Strongly agree	Strongly agree	Strongly agree	Strongly agree	Strongly agree	Strongly agree
671	Site	Strongly agree	Strongly agree	Strongly agree	Strongly agree	Strongly agree	Strongly agree	Strongly agree
672	Site	Agree	Agree	Agree	Agree	Agree	Agree	Agree
673	Postal	Strongly agree	Strongly agree	Strongly agree	Strongly agree	Strongly agree	Strongly agree	Strongly agree	Strongly agree
674	Postal	Strongly agree	Strongly agree	Strongly agree	Strongly agree	Strongly agree	Strongly agree	Strongly agree	Strongly agree
675	Site	Strongly agree	Strongly agree	Strongly agree	Strongly agree	Agree	Strongly agree	Strongly agree
676	Site	Agree	Neutral	Neutral	Strongly agree		Strongly agree	Strongly agree
677	Postal	Strongly agree	Strongly agree	Strongly agree	Strongly agree	Strongly agree	Strongly agree	Strongly agree	Strongly agree
678	Site	Strongly agree	Strongly agree	Strongly agree	Strongly agree	Strongly agree	Strongly agree	Strongly agree
679	Postal	Strongly agree	Strongly agree	Agree	Strongly agree	Strongly agree	Agree	Strongly agree	Strongly agree
680	Site	Agree	Agree	Agree	Agree	Agree	Agree	Agree
681	Postal	Agree	Agree	Agree	Agree	Agree	Strongly agree	Strongly agree	Strongly agree
682	Site	Strongly agree	Strongly agree	Strongly agree	Strongly agree	Strongly agree	Strongly agree	Agree
683	Postal	Agree	Strongly agree	Disagree	Agree	Agree	Agree	Agree	Neutral
684	Site	Strongly agree	Strongly agree	Strongly agree	Strongly agree	Strongly agree	Strongly agree	Strongly agree
685	Postal	Strongly agree	Strongly agree	Strongly agree	Strongly agree	Strongly agree	Strongly agree	Strongly agree	Strongly agree
686	Postal	Agree	Strongly agree	Neutral	Strongly agree	Strongly agree	Strongly agree	Strongly agree	Strongly agree
687	Site	Strongly agree	Strongly agree	Agree	Strongly agree	Strongly agree	Strongly agree	Strongly agree
688	Site	Agree	Agree	Neutral	Agree	Agree	Agree	Agree
689	Site	Agree	Agree	Agree	Agree	Strongly agree	Strongly agree	Strongly agree
690		Strongly agree	Strongly agree	Strongly agree	Strongly agree	Strongly agree	Strongly agree	Strongly agree
691	Postal	Strongly agree	Strongly agree	Neutral	Disagree	Strongly agree	Agree	Strongly agree	Neutral
692	Site	Strongly agree	Strongly agree	Strongly agree	Strongly agree	Strongly agree	Strongly agree	Strongly agree
693	Site	Strongly agree	Strongly agree	Strongly agree	Strongly agree	Strongly agree	Strongly agree	Strongly agree
694	Postal	Agree	Strongly agree	Agree	Agree	Neutral	Neutral	Strongly agree	Strongly agree
695	Postal	Agree	Agree	Agree	Agree	Agree	Agree	Agree	Agree
696	Postal	Strongly agree	Strongly agree	Strongly agree	Strongly agree	Strongly agree	Strongly agree	Strongly agree	Strongly agree
697	Postal	Strongly agree	Strongly agree	Strongly agree	Agree	Agree	Strongly agree	Strongly agree	Neutral
698	Site	Strongly agree	Strongly agree	Strongly agree	Strongly agree	Strongly agree	Strongly agree	Strongly agree
699	Postal	Strongly agree	Strongly agree	Strongly agree	Strongly agree	Strongly agree	Strongly agree	Strongly agree	Strongly agree
700	Postal	Strongly agree	Strongly agree	Strongly agree	Agree	Agree	Agree	Neutral	Neutral
701	Postal	Strongly agree	Strongly agree	Neutral	Agree	Strongly agree	Strongly agree	Strongly agree	Strongly agree
702	Site	Strongly agree	Strongly agree	Strongly agree	Strongly agree	Strongly agree	Strongly agree	Strongly agree
703	Postal	Strongly agree	Strongly agree	Strongly agree	Strongly agree	Strongly agree	Strongly agree	Strongly agree	Strongly agree
704	Site	Agree	Agree	Agree	Agree	Agree	Agree	Agree
705	Postal	Strongly agree	Agree	Neutral	Agree	Agree	Agree	Strongly agree	Agree
706	Postal	Strongly agree	Strongly agree	Disagree	Strongly agree	Strongly agree	Strongly agree	Strongly agree	Strongly agree
707	Postal	Strongly agree	Strongly agree	Strongly agree	Strongly agree	Strongly agree	Strongly agree	Strongly agree	Strongly agree
708	Site	Agree	Agree	Disagree	Agree	Agree	Strongly agree	Strongly agree
709	Site	Neutral	Neutral	Neutral	Agree	Neutral	Agree	Agree
710	Postal	Strongly agree	Strongly agree	Strongly agree	Strongly agree	Strongly agree	Strongly agree	Strongly agree	Strongly agree
711	Site	Strongly agree	Strongly agree	Strongly agree	Agree	Strongly agree	Strongly agree	Strongly agree
712	Site	Agree	Strongly agree	Strongly agree	Strongly agree	Strongly agree	Strongly agree	Strongly agree
713	Site	Strongly agree	Strongly agree	Strongly agree	Strongly agree	Strongly agree	Strongly agree	Strongly agree
714	Site	Strongly agree	Strongly agree	Strongly agree	Strongly agree	Strongly agree	Strongly agree	Strongly agree
715	Postal	Agree	Agree	Disagree	Agree	Agree	Agree	Agree	Agree
716	Postal	Agree	Agree	Neutral	Agree	Neutral	Agree	Strongly agree	Agree
717	Site	Strongly agree	Disagree	Disagree	Agree	Strongly agree	Strongly agree	Strongly agree
718	Postal	Agree	Agree	Agree	Agree	Agree	Agree	Agree	Agree
719	Postal	Strongly agree	Strongly agree	Strongly agree	Strongly agree	Strongly agree	Strongly agree	Strongly agree	Strongly agree
720	Postal	Strongly agree	Agree	Neutral	Strongly agree	Agree	Agree	Strongly agree	Neutral
721	Site	Strongly agree	Strongly agree	Strongly agree	Strongly agree	Strongly agree	Strongly agree	Strongly agree
722	Postal	Strongly agree	Strongly agree	Strongly agree	Strongly agree	Strongly agree	Strongly agree	Strongly agree	Strongly agree
723	Site	Strongly agree	Strongly agree	Agree	Strongly agree	Strongly agree	Strongly agree	Strongly agree
724	Postal	Strongly agree	Strongly agree	Agree	Agree	Strongly agree	Agree	Strongly agree	Strongly agree
725	Site	Agree	Agree	Agree	Neutral	Agree	Agree	Agree
726	Postal	Strongly agree	Strongly agree	Strongly agree	Strongly agree	Strongly agree	Strongly agree	Strongly agree	Strongly agree
727	Site	Strongly agree	Strongly agree	Strongly agree	Agree	Strongly agree	Strongly agree	Strongly agree
728	Site	Strongly agree	Strongly agree	Agree	Strongly agree	Strongly agree	Strongly agree	Strongly agree
729	Site	Agree	Neutral	Neutral	Neutral	Agree	Agree	Agree
730	Postal	Strongly agree	Strongly agree	Strongly agree	Strongly agree	Strongly agree	Strongly agree	Strongly agree	Strongly agree
731	Site	Agree	Agree	Agree	Strongly agree	Strongly agree	Strongly agree	Strongly agree
732	Postal	Strongly agree	Strongly agree	Strongly agree	Strongly agree	Strongly agree	Strongly agree	Strongly agree	Strongly agree
733	Postal	Strongly agree	Strongly agree	Strongly agree	Strongly agree	Strongly agree	Strongly agree	Strongly agree	Strongly agree
734	Postal	Agree	Agree	Disagree	Disagree	Strongly agree	Agree	Strongly agree	Agree
735	Postal	Strongly agree	Strongly agree	Strongly agree	Strongly agree	Strongly agree	Strongly agree	Strongly agree	Strongly agree
736	Postal	Agree	Agree	Agree	Agree	Agree	Agree	Agree	Agree
737	Postal	Agree	Agree	Disagree	Disagree	Neutral	Neutral	Strongly agree	Strongly agree
738	Postal	Agree	Strongly agree	Disagree	Strongly agree	Strongly agree	Neutral	Strongly agree	Agree
739	Site	Agree	Agree	Disagree	Agree	Agree	Agree	Agree
740	Site	Strongly agree	Strongly agree	Neutral	Strongly agree	Strongly agree	Strongly agree	Strongly agree
741	Site	Strongly agree	Strongly agree	Strongly agree	Strongly agree	Strongly agree	Strongly agree	Strongly agree
742	Site	Strongly agree	Strongly agree	Neutral	Strongly agree	Strongly agree	Strongly agree	Strongly agree
743	Postal	Strongly agree	Strongly agree	Strongly agree	Strongly agree	Strongly agree	Neutral	Strongly agree	Neutral
744	Postal	Strongly agree	Strongly agree	Strongly agree	Strongly agree	Strongly agree	Strongly agree	Strongly agree	Strongly agree
745	Site	Strongly agree	Strongly agree	Neutral	Strongly agree	Strongly agree	Strongly agree	Strongly agree
746	Site	Strongly agree	Strongly agree	Strongly agree	Strongly agree	Strongly agree	Strongly agree	Strongly agree
747	Postal	Agree	Agree	Agree	Agree	Agree	Agree	Agree	Agree
748	Postal	Strongly agree	Strongly agree	Strongly agree	Strongly agree	Strongly agree	Strongly agree	Strongly agree	Neutral
749	Postal	Strongly agree	Strongly agree	Neutral	Agree	Strongly agree	Strongly agree	Strongly agree	Strongly agree
750	Postal	Agree	Agree	Neutral	Agree	Agree	Agree	Agree	Neutral
751	Postal	Strongly agree	Strongly agree	Strongly agree	Strongly agree	Strongly agree	Strongly agree	Strongly agree	Strongly agree
752	Site	Strongly agree	Strongly agree	Agree	Strongly agree	Strongly agree	Strongly agree	Strongly agree
753	Postal	Strongly agree	Strongly agree	Neutral	Strongly agree	Strongly agree	Strongly agree	Strongly agree	Strongly agree
754	Postal	Agree	Agree	Disagree	Agree	Strongly agree	Strongly agree	Strongly agree	Strongly agree
755	Postal	Agree	Agree	Neutral	Disagree	Agree	Agree	Strongly agree	Agree
756	Site	Strongly agree	Strongly agree	Agree	Strongly agree	Strongly agree	Strongly agree	Strongly agree
757	Site	Agree	Agree	Agree	Agree	Agree	Agree	Agree
758	Postal	Strongly agree	Strongly agree	Strongly agree	Strongly agree	Strongly agree	Strongly agree	Strongly agree	Strongly agree
759	Postal	Strongly agree	Strongly agree	Strongly agree	Strongly agree	Neutral	Neutral	Agree	Strongly agree
760		Strongly agree	Strongly agree	Agree	Agree	Strongly agree	Strongly agree	Strongly agree
761	Postal	Strongly agree	Strongly agree	Agree	Strongly agree	Strongly agree	Strongly agree	Strongly agree	Strongly agree
762	Postal	Agree	Agree	Agree	Neutral	Neutral	Neutral	Agree	Agree
763	Site	Strongly agree	Strongly agree	Strongly agree	Strongly agree	Strongly agree	Strongly agree	Strongly agree
764	Postal	Agree	Agree	Neutral	Agree	Agree	Agree	Agree	Neutral
765	Site	Strongly agree	Agree	Neutral	Strongly agree	Strongly agree	Strongly agree	Agree
766	Postal	Agree	Agree	Agree	Agree	Agree	Agree	Strongly agree	Neutral
767	Postal	Strongly agree	Strongly agree	Strongly agree	Strongly agree	Strongly agree	Strongly agree	Strongly agree	Strongly agree
768	Postal	Strongly agree	Strongly agree	Strongly agree	Strongly agree	Strongly agree	Strongly agree	Strongly agree	Strongly agree
769	Postal	Strongly agree	Strongly agree	Strongly agree	Strongly agree	Strongly agree	Strongly agree	Strongly agree	Strongly agree
770	Postal	Agree	Agree	Disagree	Agree	Strongly agree	Strongly agree	Strongly agree	Strongly agree
771	Postal	Strongly agree	Strongly agree	Agree	Agree	Strongly agree	Strongly agree	Strongly agree	Strongly agree
772	Postal	Strongly agree	Strongly agree	Strongly agree	Strongly agree	Strongly agree	Strongly agree	Strongly agree	Strongly agree
773	Site	Strongly agree	Strongly agree	Strongly agree	Strongly agree	Strongly agree	Strongly agree	Strongly agree
774		Strongly agree	Strongly agree	Strongly agree	Strongly agree	Strongly agree	Strongly agree	Strongly agree
775	Postal	Strongly agree	Strongly agree	Strongly agree	Strongly agree	Strongly agree	Strongly agree	Strongly agree	Strongly agree
776	Site	Strongly agree	Strongly agree	Strongly agree	Strongly agree	Strongly agree	Strongly agree	Strongly agree
777		Agree	Agree	Agree	Agree	Agree	Agree	Agree
778	Site	Agree	Agree	Agree	Strongly agree	Strongly agree	Agree	Agree
779	Site	Agree	Neutral	Disagree	Agree	Neutral	Neutral	Agree
780	Postal	Agree	Agree	Neutral	Agree	Agree	Neutral	Strongly agree	Agree
781	Postal	Strongly agree	Strongly agree	Neutral	Agree	Agree	Agree	Strongly agree	Agree
782	Site	Agree	Agree	Neutral	Strongly agree	Strongly agree	Strongly agree	Agree
783	Postal	Strongly agree	Strongly agree	Strongly agree	Strongly agree	Strongly agree	Strongly agree	Strongly agree	Strongly agree
784	Site	Agree	Strongly agree	Agree	Agree	Strongly agree	Strongly agree	Strongly agree
785	Postal	Strongly agree	Strongly agree	Disagree	Agree	Agree	Agree	Strongly agree	Strongly agree
786	Site	Strongly agree	Strongly agree	Agree	Neutral	Strongly agree	Strongly agree	Strongly agree
787	Site	Strongly agree	Strongly agree	Strongly agree	Strongly agree	Strongly agree	Strongly agree	Strongly agree
788	Postal	Agree	Agree	Agree	Agree	Neutral	Agree	Agree	Agree
789	Site	Strongly agree	Strongly agree	Strongly agree	Strongly agree	Strongly agree	Strongly agree	Strongly agree
790	Site	Strongly agree	Strongly agree	Strongly agree	Strongly agree	Strongly agree	Strongly agree	Strongly agree
791	Site	Strongly agree	Strongly agree	Strongly agree	Strongly agree	Strongly agree	Strongly agree	Strongly agree
792	Postal	Strongly agree	Agree	Agree	Disagree	Neutral	Agree	Strongly agree	Agree
793	Site	Strongly agree	Strongly agree	Agree	Agree	Agree	Strongly agree	Strongly agree
794	Postal	Agree	Agree	Disagree	Agree	Agree	Neutral	Agree	Agree
795	Site	Strongly agree	Strongly agree	Strongly agree	Strongly agree	Strongly agree	Strongly agree	Strongly agree
796	Site	Agree	Agree	Agree	Agree	Agree	Agree	Agree
797	Site	Strongly agree	Strongly agree	Strongly agree	Strongly agree	Strongly agree	Strongly agree	Strongly agree
798	Site	Strongly agree	Strongly agree	Strongly agree	Strongly agree	Strongly agree	Strongly agree	Strongly agree
799	Postal	Agree	Agree	Agree	Agree	Strongly agree	Strongly agree	Strongly agree	Strongly agree
800	Postal	Strongly agree	Strongly agree	Strongly agree	Strongly agree	Strongly agree	Strongly agree	Strongly agree	Strongly agree
801	Postal	Strongly agree	Strongly agree	Agree	Strongly agree	Agree	Agree	Agree	Strongly agree
802	Site	Strongly agree	Strongly agree	Strongly agree	Strongly agree	Strongly agree	Strongly agree	Strongly agree
803	Postal	Strongly agree	Agree	Disagree	Neutral	Strongly agree	Strongly agree	Strongly agree	Strongly agree
804	Postal	Agree	Agree	Agree	Disagree	Agree	Agree	Agree	Neutral
805	Postal	Strongly agree	Strongly agree	Strongly agree	Agree	Agree	Agree	Agree	Agree
806	Postal	Strongly agree	Agree	Agree	Agree	Agree	Agree	Agree	Agree
807	Postal	Strongly agree	Strongly agree	Strongly agree	Strongly agree	Strongly agree	Strongly agree	Strongly agree	Agree
808	Site	Strongly agree	Strongly agree	Strongly agree	Strongly agree	Strongly agree	Strongly agree	Strongly agree
809	Postal	Strongly agree	Strongly agree	Disagree	Strongly agree	Strongly agree	Strongly agree	Strongly agree	Strongly agree
810	Site	Strongly agree	Strongly agree	Strongly agree	Strongly agree	Strongly agree	Strongly agree	Strongly agree
811	Postal	Strongly agree	Agree	Neutral	Strongly agree	Strongly agree	Strongly agree	Strongly agree	Agree
812	Site	Agree	Agree	Agree	Agree	Neutral	Strongly agree	Strongly agree
813	Site	Strongly agree	Strongly agree	Strongly agree	Strongly agree	Strongly agree	Strongly agree	Strongly agree
814	Site	Strongly agree	Disagree	Strongly agree	Agree	Agree	Strongly agree	Strongly agree
815	Site	Agree	Agree	Agree	Strongly agree	Strongly agree	Strongly agree	Agree
816	Site	Agree	Agree	Agree	Strongly agree	Strongly agree	Strongly agree	Strongly agree
817	Postal	Strongly agree	Agree	Neutral	Agree	Strongly agree	Strongly agree	Strongly agree	Strongly agree
818	Postal	Strongly agree	Strongly agree	Strongly agree	Disagree	Neutral	Agree	Agree	Agree
819	Postal	Strongly agree	Strongly agree	Agree	Agree	Strongly agree	Strongly agree	Strongly agree	Neutral
820	Postal	Agree	Agree	Disagree	Disagree	Agree	Agree	Agree	Agree
821	Site	Strongly agree	Strongly agree	Strongly agree	Strongly agree	Strongly agree	Strongly agree	Strongly agree
822	Postal	Agree	Agree	Neutral	Neutral	Agree	Strongly agree	Strongly agree	Strongly agree
823		Agree	Agree	Disagree	Strongly agree	Strongly agree	Strongly agree	Strongly agree
824	Postal	Strongly agree	Strongly agree	Agree	Strongly agree	Strongly agree	Strongly agree	Strongly agree	Neutral
825	Site	Strongly agree	Strongly agree	Strongly agree	Strongly agree	Strongly agree	Strongly agree	Strongly agree
826	Postal	Strongly agree	Strongly agree	Strongly agree	Strongly agree	Strongly agree	Strongly agree	Strongly agree	Strongly agree
827	Postal	Agree	Strongly agree	Agree	Strongly agree	Strongly agree	Strongly agree	Strongly agree	Strongly agree
828	Postal	Strongly agree	Strongly agree	Agree	Neutral	Agree	Strongly agree	Strongly agree	Strongly agree
829	Site	Strongly agree	Strongly agree	Strongly agree	Strongly agree	Strongly agree	Strongly agree	Strongly agree
830	Site	Strongly agree	Strongly agree	Agree	Agree	Strongly agree	Strongly agree	Strongly agree
831	Postal	Agree	Agree	Agree	Agree	Agree	Agree	Agree	Agree
832	Site	Strongly agree	Strongly agree	Strongly agree	Strongly agree	Strongly agree	Strongly agree	Strongly agree
833	Site	Strongly agree	Strongly agree	Strongly agree	Strongly agree	Strongly agree	Strongly agree	Strongly agree
834	Site	Strongly agree	Strongly agree	Strongly agree	Strongly agree	Strongly agree	Strongly agree	Strongly agree
835	Postal	Strongly agree	Strongly agree	Strongly agree	Strongly agree	Strongly agree	Strongly agree	Strongly agree	Strongly agree
836	Postal	Strongly agree	Strongly agree	Strongly agree	Strongly agree	Strongly agree	Strongly agree	Strongly agree	Strongly agree
837	Site	Strongly agree	Strongly agree	Strongly agree	Strongly agree	Strongly agree	Strongly agree	Strongly agree
838	Postal	Strongly agree	Strongly agree	Strongly agree	Strongly agree	Strongly agree	Strongly agree	Strongly agree	Strongly agree
839	Postal	Strongly agree	Agree	Agree	Neutral	Strongly agree	Neutral	Strongly agree	Strongly agree
840	Postal	Strongly agree	Strongly agree	Strongly agree	Strongly agree	Strongly agree	Strongly agree	Strongly agree	Neutral
841	Site	Strongly agree	Strongly agree	Strongly agree	Strongly agree	Strongly agree	Strongly agree	Strongly agree
842	Site	Strongly agree	Strongly agree	Strongly agree	Strongly agree	Strongly agree	Strongly agree	Strongly agree
843	Postal	Agree	Agree	Neutral	Neutral	Agree	Agree	Agree	Agree
844	Site	Strongly agree	Strongly agree	Strongly agree	Strongly agree	Strongly agree	Strongly agree	Strongly agree
845	Postal	Strongly agree	Agree	Agree	Agree	Strongly agree	Agree	Strongly agree	Strongly agree
846	Site	Strongly agree	Strongly agree	Strongly agree	Strongly agree	Strongly agree	Strongly agree	Strongly agree
847	Postal	Strongly agree	Strongly agree	Strongly agree	Strongly agree	Strongly agree	Strongly agree	Strongly agree	Strongly agree
848	Postal	Agree	Agree	Agree	Agree	Agree	Agree	Agree	Agree
849	Postal	Strongly agree	Agree	Neutral	Agree	Agree	Neutral	Agree	Neutral
850		Strongly agree	Strongly agree	Strongly agree	Strongly agree	Strongly agree	Strongly agree	Strongly agree
851	Site	Agree	Neutral	Disagree	Agree	Neutral	Agree	Agree
852	Site	Strongly agree	Strongly agree	Neutral	Strongly agree	Strongly agree	Strongly agree	Strongly agree
853	Site	Strongly agree	Strongly agree	Strongly agree	Strongly agree	Strongly agree	Strongly agree	Strongly agree
854	Site	Strongly agree	Strongly agree	Agree	Strongly agree	Strongly agree	Strongly agree	Strongly agree
855	Postal	Agree	Agree	Agree	Agree	Neutral	Neutral	Agree	Agree
856	Site	Strongly agree	Strongly agree	Agree	Agree	Agree	Strongly agree	Strongly agree
857	Postal	Disagree	Disagree	Strongly disagree	Disagree	Neutral	Neutral	Agree	Neutral
858	Postal	Strongly agree	Strongly agree	Agree	Agree	Strongly agree	Strongly agree	Strongly agree	Neutral
859	Postal	Agree	Strongly agree	Agree	Neutral	Agree	Agree	Agree	Agree
860	Postal	Strongly agree	Strongly agree	Strongly agree	Strongly agree	Strongly agree	Strongly agree	Strongly agree	Strongly agree
861	Site	Agree	Agree	Neutral	Agree	Strongly agree	Strongly agree	Strongly agree
862	Postal	Strongly agree	Strongly agree	Strongly agree	Strongly agree	Strongly agree	Strongly agree	Strongly agree	Neutral
863	Site	Agree	Strongly agree	Agree	Disagree	Strongly agree	Neutral	Strongly agree
864	Postal	Agree	Strongly agree	Agree	Agree	Strongly agree	Strongly agree	Strongly agree	Strongly agree
865	Postal	Strongly agree	Strongly agree	Strongly agree	Agree	Strongly agree	Agree	Agree	Agree
866	Postal	Strongly agree	Strongly agree	Strongly agree	Strongly agree	Strongly agree	Strongly agree	Strongly agree	Strongly agree
867	Postal	Strongly agree	Strongly agree	Strongly agree	Strongly agree	Strongly agree	Strongly agree	Strongly agree	Strongly agree
868	Site	Strongly agree	Strongly agree	Strongly agree	Strongly agree	Agree	Strongly agree	Strongly agree
869	Site	Strongly agree	Strongly agree	Strongly agree	Strongly agree	Strongly agree	Strongly agree	Strongly agree
870	Site	Strongly agree	Strongly agree	Agree	Strongly agree	Strongly agree	Agree	Agree
871	Site	Agree	Agree	Agree	Agree	Agree	Agree	Agree
872	Postal	Agree	Agree	Agree	Agree	Agree	Neutral	Agree	Strongly agree
873	Site	Strongly agree	Strongly agree	Strongly agree	Strongly agree	Strongly agree	Strongly agree	Strongly agree
874	Site	Strongly agree	Strongly agree	Strongly agree	Strongly agree	Strongly agree	Strongly agree	Strongly agree
875	Site	Strongly agree	Strongly agree	Strongly agree	Strongly agree	Strongly agree	Strongly agree	Strongly agree
876	Postal	Disagree	Agree	Strongly agree	Strongly agree	Agree	Neutral	Strongly agree	Agree
877	Site	Strongly agree	Strongly agree	Strongly agree	Agree	Strongly agree	Strongly agree	Strongly agree
878	Postal	Strongly agree	Strongly agree	Neutral	Strongly agree	Agree	Agree	Agree	Strongly agree
879	Site	Agree	Strongly agree	Agree	Agree	Strongly agree	Strongly agree	Neutral
880	Site	Agree	Agree	Agree	Agree	Agree		Agree
881	Postal	Strongly agree	Strongly agree	Strongly agree	Strongly agree	Strongly agree	Strongly agree	Strongly agree	Strongly agree
882	Postal	Strongly agree	Strongly agree	Neutral	Neutral	Neutral	Neutral	Strongly agree	Strongly agree
883	Site	Neutral	Agree	Strongly agree	Strongly agree	Agree	Strongly agree	Strongly agree
884	Postal	Strongly agree	Agree	Agree	Neutral	Agree	Neutral	Strongly agree	Strongly agree
885	Site	Strongly agree	Strongly agree	Strongly agree	Strongly agree	Strongly agree	Strongly agree	Strongly agree
886	Postal	Agree	Agree	Agree	Agree	Agree	Strongly agree	Strongly agree	Strongly agree
887	Site	Strongly agree	Strongly agree	Strongly agree	Agree	Strongly agree	Strongly agree	Strongly agree
888	Postal	Strongly agree	Agree	Agree	Strongly agree	Agree	Agree	Strongly agree	Agree
889	Site	Strongly agree	Strongly agree	Strongly agree	Agree	Strongly agree	Strongly agree	Strongly agree
890	Postal	Agree	Neutral	Strongly disagree	Neutral	Agree	Agree	Strongly agree	Agree
891	Site	Strongly agree	Neutral	Disagree	Strongly agree	Strongly agree	Strongly agree	Strongly agree
892	Site	Strongly agree	Strongly agree	Strongly agree	Strongly agree	Strongly agree	Strongly agree	Strongly agree
893	Site	Strongly agree	Agree	Agree	Agree	Disagree	Neutral	Strongly agree
894	Postal	Strongly agree	Strongly agree	Agree	Agree	Strongly agree	Strongly agree	Strongly agree	Agree
895	Postal	Agree	Neutral	Strongly disagree	Strongly agree	Neutral	Strongly agree	Strongly agree	Strongly agree
896	Site	Strongly agree	Strongly agree	Strongly agree	Strongly agree	Strongly agree	Strongly agree	Strongly agree
897	Postal	Agree	Agree	Agree	Agree	Agree	Agree	Agree	Agree
898	Postal	Strongly agree	Strongly agree	Agree	Strongly agree	Strongly agree	Strongly agree	Strongly agree	Strongly agree
899	Site	Strongly agree	Strongly agree	Strongly agree	Strongly agree	Strongly agree	Strongly agree	Strongly agree
900	Postal	Strongly agree	Strongly agree	Strongly agree	Strongly agree	Strongly agree	Strongly agree	Strongly agree	Strongly agree
901	Postal	Agree	Agree	Agree	Agree	Agree	Agree	Agree	Agree
902	Postal	Agree	Strongly agree	Agree	Agree	Strongly agree	Strongly agree	Strongly agree	Agree
903	Site	Agree	Strongly agree	Agree	Agree	Agree	Strongly agree	Agree
904	Site	Strongly agree	Strongly agree	Strongly agree	Strongly agree	Strongly agree	Strongly agree	Strongly agree
905	Site	Strongly agree	Agree	Agree	Strongly agree	Agree	Agree	Strongly agree
906	Site	Agree	Agree	Disagree	Agree	Agree	Agree	Agree
907	Site	Strongly agree	Strongly agree	Strongly agree	Strongly agree	Strongly agree	Strongly agree	Strongly agree
908	Site	Strongly agree	Strongly agree	Strongly agree	Strongly agree	Strongly agree	Strongly agree	Strongly agree
909	Postal		Strongly agree	Agree	Strongly agree	Agree	Strongly agree	Strongly agree	Strongly agree
910	Postal	Agree	Agree	Agree	Agree	Agree	Agree	Agree	Strongly agree
911	Postal	Strongly agree	Strongly agree	Strongly agree	Strongly agree	Strongly agree	Strongly agree	Strongly agree	Strongly agree
912	Site	Strongly agree	Strongly agree	Strongly agree	Strongly agree	Strongly agree	Strongly agree	Strongly agree
913	Site	Agree	Agree	Agree	Disagree	Neutral	Agree	Agree
914	Postal	Agree	Agree	Agree	Agree	Agree	Agree	Strongly agree	Strongly agree
915	Postal	Strongly agree	Strongly agree	Strongly disagree	Strongly agree	Strongly agree	Strongly agree	Strongly agree	Strongly agree
916	Site	Strongly agree	Strongly agree	Strongly agree	Strongly agree	Strongly agree	Strongly agree	Strongly agree
917	Site	Strongly agree	Strongly agree	Strongly agree	Strongly agree		Strongly agree	Strongly agree
918	Site	Strongly agree	Strongly agree	Strongly agree	Strongly agree	Strongly agree	Strongly agree	Strongly agree
919	Postal	Strongly agree	Agree	Agree	Agree	Agree	Agree	Strongly agree	Strongly agree
920	Site	Agree	Agree	Agree	Agree	Agree	Agree	Agree
921	Site	Strongly agree	Strongly agree	Strongly agree	Strongly agree	Strongly agree	Strongly agree	Strongly agree
922	Site	Strongly agree	Strongly agree	Neutral	Strongly agree	Strongly agree	Strongly agree
923	Postal	Strongly agree	Strongly agree	Agree	Strongly agree	Strongly agree	Strongly agree	Strongly agree	Agree
924	Site	Agree	Agree	Strongly disagree	Strongly agree	Strongly agree	Strongly agree	Strongly agree
925	Site	Strongly agree	Strongly agree	Strongly agree	Agree	Strongly agree	Strongly agree	Strongly agree
926	Site	Agree	Agree	Agree	Agree	Agree	Agree	Agree
927	Site	Strongly agree	Strongly agree	Strongly agree	Strongly agree	Strongly agree	Neutral	Strongly agree
928	Postal	Strongly agree	Strongly agree	Strongly agree	Strongly agree	Agree	Strongly agree	Strongly agree	Strongly agree
929	Postal	Agree	Agree	Agree	Strongly agree	Strongly agree	Strongly agree	Agree	Agree
930	Site	Strongly agree	Strongly agree	Strongly disagree	Strongly agree	Strongly agree	Strongly agree	Strongly agree
931	Postal	Neutral	Agree	Neutral	Neutral	Agree	Neutral	Agree	Agree
932	Postal	Strongly agree	Strongly agree	Strongly agree	Strongly agree	Agree	Strongly agree	Strongly agree	Strongly agree
933	Site	Strongly agree	Strongly agree	Strongly agree	Strongly agree	Strongly agree	Strongly agree	Strongly agree
934	Postal	Neutral	Strongly disagree	Strongly disagree	Strongly disagree	Neutral	Neutral	Strongly agree	Strongly disagree
935	Postal	Agree	Agree	Neutral	Neutral	Agree	Agree	Strongly agree	Strongly agree
936	Postal	Agree	Agree	Agree	Agree	Agree	Agree	Agree	Agree
937	Postal	Strongly agree	Agree	Neutral	Agree	Strongly agree	Strongly agree	Strongly agree	Strongly agree
938	Site	Strongly agree	Strongly agree	Strongly agree	Strongly agree	Strongly agree	Strongly agree	Strongly agree
939	Site	Agree	Agree	Agree	Neutral	Agree	Agree	Agree
940	Site	Strongly agree	Strongly agree	Strongly agree	Strongly agree	Strongly agree	Strongly agree	Strongly agree
941	Postal	Strongly agree	Strongly agree	Strongly agree	Strongly agree	Strongly agree	Strongly agree	Strongly agree	Strongly agree
942	Site	Strongly agree	Strongly agree	Strongly agree	Strongly agree	Strongly agree	Strongly agree	Strongly agree
943	Postal	Agree	Agree	Agree	Agree	Agree	Agree	Agree	Strongly agree
944	Site	Strongly agree	Strongly agree	Strongly agree	Strongly agree	Strongly agree	Strongly agree	Strongly agree
945	Site	Strongly agree	Strongly agree	Agree	Strongly agree	Strongly agree	Strongly agree	Strongly agree
946	Postal	Agree	Agree	Neutral	Agree	Agree	Agree	Agree	Agree
947	Site	Strongly agree	Strongly agree	Strongly agree	Strongly agree	Strongly agree	Strongly agree	Strongly agree
948	Postal	Agree	Agree	Agree	Agree	Agree	Agree	Agree	Agree
949	Site	Strongly agree	Strongly agree	Strongly agree	Agree	Agree	Agree	Agree
950	Postal	Agree	Agree	Agree	Neutral	Agree	Agree	Agree	Agree
951	Site	Strongly agree	Strongly agree	Strongly agree	Strongly agree	Strongly agree	Strongly agree
952	Site	Strongly agree	Strongly agree	Strongly agree	Strongly agree	Strongly agree	Strongly agree	Strongly agree
953	Postal	Strongly agree	Strongly agree	Strongly agree	Strongly agree	Strongly agree	Strongly agree	Strongly agree	Strongly agree
954	Postal	Strongly agree	Strongly agree	Strongly agree	Strongly agree	Strongly agree	Strongly agree	Strongly agree	Strongly agree
955	Postal	Agree	Agree	Agree	Agree	Agree	Agree	Agree	Agree
956	Postal	Agree	Strongly agree	Strongly agree	Strongly agree	Agree	Neutral	Agree	Agree
957	Site	Agree	Strongly agree	Strongly agree	Strongly agree	Strongly agree	Strongly agree	Strongly agree
958	Site	Agree	Strongly agree	Agree	Agree	Agree	Strongly agree	Agree
959	Postal	Strongly agree	Strongly agree	Strongly agree	Strongly agree	Strongly agree	Strongly agree	Strongly agree	Strongly agree
960	Site	Strongly agree	Strongly agree	Strongly agree	Strongly agree	Strongly agree	Strongly agree	Strongly agree
961	Site	Agree	Agree	Agree	Agree	Agree	Strongly agree	Strongly agree
962	Site	Strongly agree	Agree	Strongly agree	Agree	Strongly agree	Strongly agree	Strongly agree
963	Site	Agree	Agree	Agree	Strongly agree	Strongly agree	Strongly agree	Strongly agree
964	Postal	Strongly agree	Strongly agree	Agree	Agree	Strongly agree	Agree	Strongly agree	Strongly agree
965	Site	Strongly agree	Strongly agree	Strongly agree	Strongly agree	Strongly agree	Strongly agree	Strongly agree
966	Site	Strongly agree	Strongly agree	Agree	Agree	Strongly agree	Strongly agree	Strongly agree
967	Site	Strongly agree	Strongly agree	Strongly agree	Strongly agree	Strongly agree	Strongly agree	Strongly agree
968	Postal	Strongly agree	Strongly agree	Strongly agree	Strongly agree	Strongly agree	Strongly agree	Strongly agree	Strongly agree
969	Postal	Agree	Agree	Agree	Agree	Agree	Agree	Agree	Agree
970	Site	Strongly agree	Strongly agree	Strongly agree	Strongly agree	Strongly agree	Strongly agree	Strongly agree
971	Site	Agree	Strongly agree	Strongly agree	Strongly agree	Agree	Strongly agree	Strongly agree
972	Postal	Strongly agree	Strongly agree	Disagree	Strongly agree	Strongly agree	Strongly agree	Strongly agree	Strongly agree
973	Postal	Strongly agree	Strongly agree	Strongly agree	Strongly agree	Strongly agree	Strongly agree	Strongly agree	Strongly agree
974	Postal	Agree	Agree	Disagree	Disagree	Strongly agree	Strongly agree	Strongly agree	Neutral
975	Postal	Agree	Agree	Agree	Neutral	Agree	Neutral	Agree	Agree
976	Postal	Strongly agree	Agree	Agree	Strongly agree	Neutral	Strongly agree	Strongly agree	Strongly agree
977	Site	Strongly agree	Strongly agree	Strongly agree	Strongly agree	Strongly agree	Strongly agree	Strongly agree
978	Postal	Agree	Agree	Agree	Agree	Agree	Agree	Agree	Agree
979	Site	Agree	Agree	Disagree	Neutral	Neutral	Agree	Agree
980	Site	Strongly agree	Neutral	Strongly disagree	Strongly disagree	Agree	Agree	Strongly disagree
981	Site	Strongly agree	Strongly agree	Strongly agree	Strongly agree	Strongly agree	Strongly agree	Strongly agree
982		Strongly agree	Strongly agree	Strongly agree	Strongly agree	Strongly agree	Strongly agree	Strongly agree
983	Postal	Strongly agree	Strongly agree	Strongly agree	Agree	Strongly agree	Strongly agree	Strongly agree	Strongly agree
984	Postal	Strongly agree	Strongly agree	Agree	Agree	Agree	Agree	Strongly agree	Strongly agree
985	Postal	Strongly agree	Strongly agree	Neutral	Neutral	Strongly agree	Strongly agree	Strongly agree	Strongly agree
986	Site	Agree	Agree	Agree	Agree	Agree	Agree	Agree
987	Postal	Strongly agree	Strongly agree	Agree	Strongly agree	Strongly agree	Strongly agree	Strongly agree	Strongly agree
988	Site	Strongly agree	Strongly agree	Strongly agree	Strongly agree	Strongly agree	Strongly agree	Strongly agree
989	Postal	Strongly agree	Strongly agree	Strongly agree	Strongly agree	Strongly agree	Strongly agree	Strongly agree	Strongly agree
990	Postal	Agree	Agree	Agree	Agree	Strongly agree	Strongly agree	Strongly agree	Strongly agree
991	Postal	Strongly agree	Strongly agree	Strongly agree	Strongly agree	Strongly agree	Strongly agree	Strongly agree	Strongly agree
992	Postal	Agree	Agree	Agree	Agree	Agree	Agree	Agree	Agree
993	Site	Agree	Strongly agree	Disagree	Strongly agree	Strongly agree	Strongly agree	Strongly agree
994	Site	Strongly agree	Strongly agree	Strongly agree	Strongly agree	Strongly agree	Strongly agree	Strongly agree
995	Postal	Agree	Agree	Disagree	Agree	Neutral	Agree	Agree	Agree
996	Site	Agree	Agree	Disagree	Agree	Agree	Agree	Strongly agree
997	Site	Agree	Agree	Strongly agree	Agree	Agree	Agree	Agree
998		Agree	Agree	Agree	Agree	Agree	Agree	Agree
999	Site	Neutral	Neutral	Agree	Agree	Neutral	Agree	Agree
1000	Site	Strongly agree	Strongly agree	Strongly agree	Strongly agree	Strongly agree	Strongly agree	Strongly agree
1001	Site	Strongly agree	Strongly agree	Strongly agree	Strongly agree	Strongly agree	Strongly agree	Strongly agree
1002	Site	Strongly agree	Strongly agree	Strongly agree	Strongly agree	Strongly agree	Strongly agree	Strongly agree
1003	Site	Agree	Agree	Agree	Strongly agree	Agree	Strongly agree	Strongly agree
1004	Postal	Strongly agree	Strongly agree	Neutral	Neutral	Strongly agree	Neutral	Strongly agree	Neutral
1005	Site	Strongly agree	Strongly agree	Strongly agree	Strongly agree	Strongly agree	Strongly agree	Strongly agree
1006	Postal	Strongly agree	Strongly agree	Strongly agree	Strongly agree	Strongly agree	Strongly agree	Strongly agree	Strongly agree
1007	Site	Agree	Agree	Agree	Agree	Agree	Strongly agree	Agree
1008	Postal	Strongly agree	Strongly agree	Strongly agree	Strongly agree	Strongly agree	Strongly agree	Strongly agree	Strongly agree
1009	Postal	Strongly agree	Strongly agree	Strongly agree	Strongly agree	Strongly agree	Strongly agree	Strongly agree	Strongly agree
1010	Site	Agree	Agree	Agree	Agree	Agree	Neutral	Agree
1011	Site	Agree	Agree	Agree	Agree	Agree	Agree
1012	Site	Strongly agree	Strongly agree	Strongly agree	Strongly agree	Strongly agree	Strongly agree	Strongly agree
1013	Site	Strongly agree	Strongly agree	Neutral	Strongly agree	Agree	Strongly agree	Strongly agree
1014	Site	Strongly agree	Strongly agree	Strongly agree	Strongly agree	Strongly agree	Strongly agree	Strongly agree
1015	Site	Strongly agree	Strongly agree		Strongly agree	Strongly agree	Strongly agree	Strongly agree
1016	Site	Strongly agree	Strongly agree	Strongly agree	Strongly agree	Strongly agree	Strongly agree	Strongly agree
1017	Site	Strongly agree	Strongly agree	Strongly agree	Strongly agree	Strongly agree	Strongly agree	Strongly agree
1018	Site	Strongly agree	Strongly agree	Strongly agree	Strongly agree	Strongly agree	Strongly agree	Strongly agree
1019	Postal	Strongly agree	Strongly agree	Strongly agree	Strongly agree	Strongly agree	Strongly agree	Strongly agree	Strongly agree
1020	Postal	Strongly agree	Agree	Agree	Agree	Agree	Agree	Agree	Strongly agree
1021	Postal	Strongly agree	Strongly agree	Strongly agree	Strongly agree	Strongly agree	Strongly agree	Strongly agree	Strongly agree
1022	Site	Strongly agree	Strongly agree	Strongly agree	Strongly agree	Strongly agree	Strongly agree	Strongly agree
1023	Site	Agree	Agree	Neutral	Agree	Agree	Agree	Agree
1024	Postal	Agree	Neutral	Agree	Agree	Strongly agree	Agree	Agree	Agree
1025	Postal	Strongly agree	Agree	Agree	Agree	Neutral	Neutral	Agree	Strongly agree
1026	Postal	Agree	Agree	Disagree	Disagree	Agree	Neutral	Agree	Agree
1027	Site	Agree	Agree	Agree	Agree	Agree	Agree	Agree
1028	Postal	Agree	Disagree	Disagree	Neutral	Neutral	Neutral	Agree	Agree
1029	Site	Strongly agree	Strongly agree	Strongly agree	Strongly agree	Strongly agree	Strongly agree	Strongly agree
1030		Agree	Agree	Agree	Agree	Agree	Strongly agree	Strongly agree
1031	Postal	Strongly agree	Strongly agree	Strongly agree	Agree	Agree	Agree	Agree	Agree
1032	Site	Agree	Agree	Neutral	Agree	Strongly agree	Strongly agree	Agree
1033	Site	Strongly agree	Agree	Agree	Agree	Strongly agree	Strongly agree	Strongly agree
1034	Site	Strongly agree	Strongly agree	Strongly agree	Strongly agree	Strongly agree	Strongly agree	Strongly agree
1035	Site	Strongly agree	Strongly agree	Strongly agree	Strongly agree	Strongly agree	Strongly agree	Strongly agree
1036	Postal	Strongly agree	Agree	Agree	Agree	Agree	Agree	Strongly agree	Strongly agree
1037	Postal	Neutral	Agree	Neutral	Agree	Agree	Neutral	Agree	Agree
1038	Site	Strongly agree	Strongly agree	Strongly agree	Strongly agree	Strongly agree	Strongly agree	Strongly agree
1039	Site	Strongly disagree	Strongly disagree	Strongly disagree	Strongly disagree	Strongly disagree	Strongly disagree	Strongly disagree
1040	Postal	Strongly agree	Strongly agree	Disagree	Neutral	Strongly agree	Strongly agree	Strongly agree	Agree
1041	Site	Strongly agree	Strongly agree	Agree	Agree	Strongly agree	Strongly agree	Strongly agree
1042	Site	Strongly agree	Strongly agree	Agree	Agree	Agree	Strongly agree	Strongly agree
1043	Postal	Strongly agree	Agree	Agree	Strongly agree	Strongly agree	Strongly agree	Strongly agree	Strongly agree
1044	Site	Strongly agree	Strongly agree	Strongly agree	Strongly agree	Strongly agree	Strongly agree	Strongly agree
1045	Site	Strongly agree	Strongly agree	Strongly agree	Strongly agree	Strongly agree	Strongly agree	Strongly agree
1046	Site	Strongly agree	Strongly agree	Disagree	Strongly agree	Strongly agree	Strongly agree	Strongly agree
1047	Site	Strongly agree	Strongly agree	Neutral	Neutral	Agree	Strongly agree	Strongly agree
1048	Postal	Agree	Agree	Agree	Agree	Agree	Agree	Agree	Agree
1049	Postal	Strongly agree	Strongly agree	Neutral	Agree	Agree	Agree	Agree	Agree
1050		Strongly agree	Strongly agree	Strongly agree	Strongly agree	Strongly agree	Strongly agree	Strongly agree
1051	Site	Agree	Strongly agree	Strongly agree	Strongly agree	Strongly agree	Strongly agree	Strongly agree
1052	Site	Strongly agree	Strongly agree	Strongly agree	Strongly agree	Strongly agree	Strongly agree	Strongly agree
1053	Postal	Agree	Agree	Neutral	Agree	Agree	Agree	Agree	Agree
1054	Site	Agree	Agree	Agree	Agree	Agree	Agree	Agree
1055	Postal	Agree	Agree	Agree	Neutral	Agree	Agree	Agree	Agree
1056	Postal	Agree	Agree	Disagree	Agree	Neutral	Neutral	Agree	Agree
1057	Postal	Strongly agree	Strongly agree	Strongly agree	Strongly agree	Strongly agree	Strongly agree	Strongly agree	Strongly agree
1058	Site	Agree	Disagree	Strongly disagree	Agree	Agree	Agree	Agree
1059	Site	Agree	Strongly agree	Agree	Agree	Strongly agree	Strongly agree	Strongly agree
1060	Site	Strongly agree	Strongly agree	Strongly agree	Strongly agree	Strongly agree	Strongly agree	Strongly agree
1061	Postal	Agree	Strongly agree	Neutral	Agree	Agree	Strongly agree	Strongly agree	Neutral
1062	Postal	Agree	Disagree	Disagree	Neutral	Neutral	Agree	Strongly agree	Agree
1063	Postal	Agree	Strongly agree	Strongly agree	Strongly agree	Agree	Agree	Strongly agree	Neutral
1064	Postal	Strongly agree	Strongly agree	Strongly agree	Agree	Strongly agree	Strongly agree	Strongly agree	Agree
1065	Postal	Agree	Agree	Agree	Agree	Agree	Agree	Neutral	Neutral
1066	Postal	Strongly agree	Strongly agree	Disagree	Strongly agree	Strongly agree	Strongly agree	Strongly agree	Strongly agree
1067	Postal	Agree	Agree	Agree	Neutral	Agree	Agree	Strongly agree	Agree
1068	Site	Strongly agree	Strongly agree	Agree	Disagree	Strongly agree	Strongly agree	Strongly agree
1069	Site	Agree	Disagree	Disagree	Agree	Agree	Strongly agree	Strongly agree
1070	Site	Strongly agree	Strongly agree	Strongly agree	Strongly agree	Strongly agree	Strongly agree	Strongly agree
1071	Postal	Agree	Agree	Agree	Agree	Agree	Agree	Agree	Agree
1072	Postal	Strongly agree	Agree	Neutral	Agree	Agree	Neutral	Agree	Agree
1073	Site	Strongly agree	Strongly agree	Strongly agree	Strongly agree	Strongly agree	Strongly agree	Strongly agree
1074	Postal	Agree	Agree	Agree	Agree	Agree	Agree	Agree	Disagree
1075	Site	Strongly agree	Strongly agree	Strongly agree	Strongly agree	Strongly agree	Strongly agree	Strongly agree
1076	Postal	Neutral	Agree	Agree	Neutral	Neutral	Neutral	Strongly agree	Strongly agree
1077	Postal	Strongly agree	Agree	Agree	Agree	Strongly agree	Strongly agree	Strongly agree
1078	Site	Strongly agree	Strongly agree	Strongly agree	Strongly agree	Strongly agree	Strongly agree	Strongly agree
1079	Postal	Strongly agree	Strongly agree	Strongly agree	Strongly agree	Strongly agree	Strongly agree	Strongly agree	Strongly agree
1080	Postal	Neutral	Agree	Disagree	Neutral	Agree	Neutral	Agree	Neutral
1081	Postal	Strongly agree	Strongly agree	Neutral	Agree	Strongly agree	Strongly agree	Strongly agree	Strongly agree
1082	Site	Strongly agree	Strongly agree	Agree	Strongly agree	Strongly agree	Strongly agree	Strongly agree
1083	Postal	Strongly agree	Strongly agree	Agree	Neutral	Agree	Neutral	Strongly agree	Neutral
1084	Postal	Agree	Agree	Agree	Agree	Agree	Agree	Agree	Agree
1085	Site	Strongly agree	Strongly agree	Strongly agree	Strongly agree	Strongly agree	Strongly agree	Strongly agree
1086	Site	Agree	Agree	Neutral	Agree	Agree	Strongly agree	Strongly agree
1087	Site	Agree	Agree	Agree	Agree	Agree	Agree	Agree
1088	Site	Strongly agree	Strongly agree	Strongly agree	Strongly agree	Strongly agree	Strongly agree	Agree
1089	Site	Strongly agree	Strongly agree	Neutral	Strongly agree	Strongly agree	Strongly agree	Strongly agree
1090		Agree	Neutral	Neutral	Agree	Agree	Agree	Agree
1091	Postal	Strongly agree	Strongly agree	Strongly agree	Strongly agree	Strongly agree	Strongly agree	Strongly agree	Strongly agree
1092	Postal	Strongly agree	Strongly agree	Neutral	Neutral	Agree	Neutral	Agree	Agree
1093	Postal	Strongly agree	Strongly agree	Strongly agree	Strongly agree	Strongly agree	Strongly agree	Strongly agree	Strongly agree
1094	Postal	Strongly agree	Neutral	Agree	Strongly agree	Strongly agree	Strongly agree	Strongly agree	Strongly agree
1095	Site	Agree	Agree	Agree	Agree	Agree	Strongly agree	Agree
1096	Postal	Strongly agree	Strongly agree	Agree	Agree	Agree	Strongly agree	Strongly agree	Strongly agree
1097	Postal	Neutral	Agree	Agree	Neutral	Agree	Neutral	Agree	Neutral
1098	Site	Strongly agree	Agree	Agree	Neutral	Agree	Strongly agree	Strongly agree
1099	Site	Agree	Agree	Agree	Strongly agree	Agree	Agree	Strongly agree
1100	Site	Agree	Agree	Agree	Agree	Strongly agree	Strongly agree	Strongly agree
1101	Site	Strongly agree	Strongly agree	Agree	Agree	Agree	Agree	Agree
1102	Postal	Agree	Agree	Agree		Agree	Agree	Agree	Agree
1103	Postal	Strongly agree	Strongly agree	Strongly agree	Strongly agree	Strongly agree	Strongly agree	Strongly agree	Strongly agree
1104	Postal	Strongly agree	Strongly agree	Agree	Agree	Strongly agree	Strongly agree	Strongly agree	Strongly agree
1105	Site	Strongly agree	Strongly agree	Strongly agree	Strongly agree	Strongly agree	Strongly agree	Strongly agree
1106	Site	Agree	Agree	Agree	Agree	Strongly agree	Strongly agree	Strongly agree
1107	Postal	Strongly agree	Agree	Agree	Neutral	Neutral	Neutral	Strongly agree	Strongly agree
1108	Postal	Neutral	Agree	Agree	Neutral	Neutral	Neutral	Agree	Agree
1109	Postal	Agree	Agree	Agree	Agree	Agree	Agree	Agree	Agree
1110	Postal	Strongly agree	Strongly agree	Strongly agree	Neutral	Strongly agree	Strongly agree	Strongly agree	Strongly agree
1111	Postal	Agree	Agree	Neutral	Neutral	Agree	Neutral	Agree	Agree
1112	Postal	Agree	Strongly agree	Neutral	Agree	Strongly agree	Strongly agree	Strongly agree	Strongly agree
1113	Site	Agree	Agree	Agree	Agree	Strongly agree	Strongly agree	Strongly agree
1114	Postal	Strongly agree	Strongly agree	Strongly agree	Agree	Agree	Neutral	Agree	Agree
1115	Site	Agree	Agree	Agree	Agree	Strongly agree	Strongly agree	Strongly agree
1116	Postal	Agree	Agree	Neutral	Disagree	Agree	Agree	Strongly agree	Agree
1117	Postal	Strongly agree	Strongly agree	Agree	Agree	Agree	Strongly agree	Strongly agree	Strongly agree
1118	Site	Strongly agree	Strongly agree	Strongly agree	Strongly agree	Strongly agree	Strongly agree	Strongly agree
1119	Site	Strongly agree	Strongly agree	Strongly agree	Neutral	Strongly agree	Strongly agree	Strongly agree
1120	Postal	Agree	Agree	Agree	Agree	Strongly agree	Agree	Agree	Agree
1121	Postal	Strongly agree	Strongly agree	Strongly agree	Strongly agree	Strongly agree	Agree	Strongly agree	Strongly agree
1122	Site	Strongly agree	Strongly agree	Strongly agree	Strongly agree	Strongly agree		Strongly agree
1123	Site	Agree	Strongly agree	Agree	Strongly agree	Agree	Strongly agree	Strongly agree
1124	Postal	Strongly agree	Strongly agree	Neutral	Neutral	Strongly agree	Strongly agree	Strongly agree	Strongly agree
1125	Site	Agree	Strongly agree	Agree	Agree	Strongly agree	Strongly agree	Strongly agree
1126	Site	Strongly agree	Strongly agree	Strongly agree	Strongly agree	Strongly agree	Strongly agree	Strongly agree
1127	Site	Strongly agree	Strongly agree	Strongly agree	Strongly agree	Strongly agree	Strongly agree	Strongly agree
1128	Site	Agree	Agree	Agree	Agree	Agree	Agree	Agree
1129	Site	Strongly agree	Strongly agree	Strongly agree	Strongly agree	Strongly agree	Strongly agree	Strongly agree
1130	Site	Agree	Strongly agree	Strongly agree	Agree	Strongly agree	Strongly agree	Strongly agree
1131	Postal	Strongly agree	Strongly agree	Agree	Agree	Strongly agree	Strongly agree	Strongly agree	Strongly agree
1132	Postal	Strongly agree	Strongly agree	Strongly agree	Strongly disagree	Agree	Agree	Strongly agree	Strongly disagree
1133	Postal	Agree	Agree	Neutral	Agree	Agree	Agree	Agree	Agree
1134	Site	Strongly agree	Strongly agree	Strongly agree	Strongly agree	Strongly agree	Strongly agree	Strongly agree
1135	Site	Strongly agree	Strongly agree	Strongly agree	Strongly agree	Strongly agree	Strongly agree	Strongly agree
1136	Postal	Agree	Agree	Agree	Agree	Agree	Agree	Agree	Agree
1137	Postal	Agree	Agree	Disagree	Agree	Neutral	Agree	Agree	Neutral
1138	Site	Agree	Agree	Agree	Agree	Agree	Agree	Strongly agree
1139	Site	Strongly agree	Strongly agree	Strongly agree	Strongly agree	Strongly agree	Strongly agree	Strongly agree
1140	Site	Strongly agree	Strongly agree	Strongly agree	Strongly agree	Strongly agree	Strongly agree	Strongly agree
1141	Postal	Strongly agree	Strongly agree	Strongly agree	Strongly agree	Strongly agree	Strongly agree	Strongly agree	Strongly agree
1142	Site	Agree	Agree	Agree	Agree	Agree	Agree	Agree
1143	Postal	Agree	Agree	Neutral	Strongly agree	Agree	Agree	Strongly agree	Strongly agree
1144	Site	Agree	Strongly agree	Strongly agree	Strongly agree	Agree	Strongly agree	Strongly agree
1145	Site	Strongly agree	Strongly agree	Strongly agree	Strongly agree	Strongly agree	Agree	Strongly agree
1146	Postal	Agree	Agree	Neutral	Neutral	Neutral	Neutral	Strongly agree	Strongly agree
1147	Postal	Strongly agree	Strongly agree	Strongly agree	Strongly agree	Strongly agree	Strongly agree	Strongly agree	Strongly agree
1148	Site	Strongly agree	Strongly agree	Strongly agree	Strongly agree	Strongly agree	Strongly agree	Strongly agree
1149	Postal	Strongly agree	Strongly agree	Strongly agree	Strongly agree	Strongly agree	Strongly agree	Strongly agree	Strongly agree
1150	Postal	Agree	Agree	Disagree	Agree	Neutral	Neutral	Agree	Agree
1151	Postal	Strongly agree	Strongly agree	Agree	Agree	Agree	Neutral	Agree	Neutral
1152	Site	Strongly agree	Strongly agree	Strongly agree	Strongly agree	Strongly agree	Strongly agree	Strongly agree
1153	Postal	Strongly agree	Strongly agree	Agree	Agree	Strongly agree	Strongly agree	Strongly agree	Agree
1154	Site	Agree	Strongly agree	Strongly agree	Agree	Agree	Strongly agree	Strongly agree
1155	Postal	Strongly agree	Strongly agree	Strongly agree	Strongly agree	Strongly agree	Strongly agree	Strongly agree	Strongly agree
1156	Site	Strongly agree	Strongly agree	Agree	Strongly agree	Strongly agree	Strongly agree	Strongly agree
1157	Site	Agree	Agree	Disagree	Disagree	Agree	Strongly agree	Strongly agree
1158	Postal	Strongly agree	Agree	Strongly agree	Strongly agree	Strongly agree	Strongly agree	Strongly agree	Neutral
1159	Postal	Strongly agree	Neutral	Neutral	Strongly agree	Agree	Neutral	Strongly agree	Agree
1160	Postal	Agree	Agree	Agree	Agree	Agree	Agree	Agree	Neutral
1161	Site	Strongly agree	Strongly agree	Strongly agree	Strongly agree	Strongly agree	Strongly agree	Strongly agree
1162	Site	Strongly agree	Strongly agree	Strongly agree	Strongly agree	Strongly agree	Strongly agree	Strongly agree
1163	Site	Strongly agree	Strongly agree	Strongly agree	Strongly agree	Strongly agree	Strongly agree	Strongly agree
1164	Site	Agree	Agree	Strongly agree	Strongly agree	Strongly agree	Strongly agree	Strongly agree
1165	Postal	Strongly agree	Neutral	Neutral	Agree	Agree	Neutral	Strongly agree	Strongly agree
1166	Site	Agree	Agree	Disagree	Disagree	Agree	Agree	Agree
1167	Site	Strongly agree	Agree	Disagree	Disagree	Agree	Strongly agree	Strongly agree
1168	Site	Strongly agree	Strongly agree	Agree	Agree	Agree	Strongly agree	Strongly agree
1169	Site	Strongly agree	Strongly agree	Strongly agree	Strongly agree	Strongly agree	Strongly agree	Strongly agree
1170	Postal	Agree	Agree	Agree	Agree	Neutral	Neutral	Strongly agree	Strongly agree
1171	Postal	Strongly agree	Strongly agree	Strongly agree	Strongly agree	Strongly agree	Strongly agree	Strongly agree	Strongly agree
1172	Site	Strongly agree	Strongly agree	Strongly agree	Strongly agree	Strongly agree	Strongly agree	Strongly agree
1173	Postal	Agree	Agree	Strongly agree	Strongly agree	Strongly agree	Strongly agree	Strongly agree	Strongly agree
1174	Site	Agree	Agree	Strongly agree	Agree	Neutral	Strongly agree	Neutral
1175	Postal	Strongly agree	Strongly agree	Strongly agree	Strongly agree	Strongly agree	Strongly agree	Strongly agree	Strongly agree
1176	Postal	Strongly agree	Strongly agree	Strongly agree	Agree	Strongly agree	Strongly agree	Strongly agree	Strongly agree
1177	Postal	Strongly agree	Strongly agree	Strongly agree	Disagree	Neutral	Neutral	Agree	Agree
1178	Site	Strongly agree	Strongly agree	Strongly agree	Strongly agree	Strongly agree	Strongly agree	Strongly agree
1179	Postal	Strongly agree	Strongly agree	Strongly agree	Strongly agree	Strongly agree	Strongly agree	Strongly agree	Strongly agree
1180	Postal	Strongly agree	Strongly agree	Strongly agree	Strongly agree	Strongly agree	Strongly agree	Strongly agree	Strongly agree
1181	Postal	Agree	Agree	Agree	Agree	Agree	Agree	Agree	Neutral
1182	Postal	Agree	Strongly agree	Neutral	Agree	Agree	Agree	Strongly agree	Agree
1183	Site	Strongly agree	Strongly agree	Strongly agree	Strongly agree	Strongly agree	Strongly agree	Strongly agree
1184	Site	Agree	Agree	Neutral	Neutral	Neutral	Neutral	Agree
1185	Site	Strongly agree	Strongly agree	Strongly agree	Strongly agree	Strongly agree	Strongly agree	Strongly agree
1186	Postal	Strongly agree	Strongly agree	Agree	Agree	Agree	Agree	Strongly agree	Strongly agree
1187	Site	Strongly agree	Strongly agree	Strongly agree	Strongly agree	Strongly agree	Strongly agree	Strongly agree
1188	Postal	Agree	Agree	Neutral	Neutral	Agree	Agree	Agree	Agree
1189	Postal	Strongly agree	Strongly agree	Strongly agree	Agree	Strongly agree	Strongly agree	Strongly agree	Strongly agree
1190	Site	Strongly agree	Strongly agree	Strongly agree	Strongly agree	Strongly agree	Strongly agree	Strongly agree
1191	Site	Strongly agree	Strongly agree	Strongly agree	Agree	Strongly agree	Strongly agree	Agree
1192	Site	Agree	Agree	Agree	Agree	Agree	Strongly agree	Agree
1193	Postal	Strongly agree	Strongly agree	Neutral	Neutral	Neutral	Neutral	Strongly agree	Strongly agree
1194	Postal	Strongly agree	Strongly agree	Strongly agree	Strongly agree	Strongly agree	Strongly agree	Strongly agree	Strongly agree
1195	Postal	Strongly agree	Strongly agree	Strongly disagree	Neutral	Neutral	Neutral	Strongly agree	Strongly agree
1196	Site	Neutral	Agree	Agree	Neutral	Agree	Agree	Agree
1197	Postal	Strongly agree	Strongly agree	Strongly agree	Neutral	Strongly agree	Agree	Strongly agree	Agree
1198	Postal	Strongly agree	Strongly agree	Strongly agree	Strongly agree	Strongly agree	Neutral	Strongly agree	Strongly agree
1199	Postal	Agree	Agree	Agree	Agree	Agree	Agree	Agree	Agree
1200	Site	Strongly agree	Strongly agree	Strongly agree	Strongly agree	Strongly agree	Strongly agree	Strongly agree
1201	Postal	Agree	Agree	Agree	Agree	Neutral	Neutral	Strongly agree	Agree
1202	Postal	Strongly agree	Strongly agree	Agree	Strongly agree	Agree	Agree	Strongly agree	Strongly agree
1203	Site	Agree	Strongly agree	Strongly agree	Strongly agree	Strongly agree	Strongly agree	Strongly agree
1204	Site	Agree	Agree	Agree	Strongly agree	Strongly agree	Strongly agree	Strongly agree
